# Supplementary material for: Plasmodium falciparum malaria drives epigenetic reprogramming of human monocytes toward a regulatory phenotype
Source: PLoS Pathog. 2021 Apr 6;17(4):e1009430. doi: 10.1371/journal.ppat.1009430 (PMC8023468; doi:10.1371/journal.ppat.1009430)
Supplement: S1 Table — This table shows statistically significant (padj<0.01) differentially expressed genes in monocytes from Malian adults stimulated with Pf-iRBC relative to Pf-iRBC stimulated monocytes from Malian children. Adjusted P values were calculated with the Benjamini-Hochberg method. (XLSX) [file ppat.1009430.s004.xlsx]

## Sheet: Sheet2
ID	baseMean	log2FoldChange	lfcSE	stat	pvalue	padj	symbol
ENSG00000149635	10628.2	11.4432	0.49854	22.9534	1.36373e-116	4.19116e-112	OCSTAMP
ENSG00000122378	1545.05	6.75554	0.312014	21.6514	5.89663e-104	6.04071e-100	PRXL2A
ENSG00000105372	4945.29	-1.64482	0.0759085	-21.6685	4.07103e-104	6.04071e-100	RPS19
ENSG00000253159	1183.8	5.20835	0.241435	21.5725	3.25826e-103	2.5034e-99	PCDHGA12			SigDE_inAdultsStimulated_relativetoKidsStimulated0.01
ENSG00000148180	23360.6	7.13902	0.335894	21.2538	3.0412e-100	1.8693e-96	GSN
ENSG00000081853	1160.18	5.21264	0.246991	21.1045	7.22446e-99	3.70049e-95	PCDHGA2
ENSG00000167315	8238.32	3.35387	0.160262	20.9274	3.0168e-97	1.32451e-93	ACAA2
ENSG00000253873	1188.28	5.23007	0.252124	20.7441	1.38666e-95	5.32703e-92	PCDHGA11
ENSG00000160255	36849.2	5.34168	0.258041	20.7009	3.40115e-95	1.16142e-91	ITGB2
ENSG00000254221	1158.02	5.23322	0.254015	20.602	2.63205e-94	8.08907e-91	PCDHGB1
ENSG00000262576	1160.13	5.23228	0.254851	20.5308	1.14323e-93	3.19408e-90	PCDHGA4
ENSG00000242419	1169.69	5.19073	0.254686	20.3809	2.46823e-92	6.32134e-89	PCDHGC4
ENSG00000261934	1158.77	5.20908	0.256124	20.3381	5.91772e-92	1.39899e-88	PCDHGA9
ENSG00000253537	1159.06	5.19254	0.255478	20.3249	7.75254e-92	1.70185e-88	PCDHGA7
ENSG00000128016	25833.3	-4.47911	0.220483	-20.315	9.47353e-92	1.941e-88	ZFP36
ENSG00000266997	967.289	3.39522	0.167173	20.3096	1.05832e-91	2.03283e-88	NA
ENSG00000254122	1174.36	5.11758	0.252381	20.2772	2.04273e-91	3.6929e-88	PCDHGB7
ENSG00000155846	2444.17	5.82417	0.287576	20.2526	3.368e-91	5.75049e-88	PPARGC1B
ENSG00000240764	1197.04	5.25965	0.259894	20.2377	4.5597e-91	7.37543e-88	PCDHGC5
ENSG00000253767	1161.21	5.19994	0.258292	20.132	3.87015e-90	5.94707e-87	PCDHGA8
ENSG00000253305	1164.37	5.13856	0.256043	20.0691	1.37485e-89	2.01206e-86	PCDHGB6
ENSG00000253910	1160.91	5.14193	0.257455	19.9722	9.61634e-89	1.34336e-85	PCDHGB2
ENSG00000253953	1162.52	5.18995	0.260401	19.9307	2.20663e-88	2.94854e-85	PCDHGB4
ENSG00000253846	1168.26	5.14357	0.25911	19.8509	1.08156e-87	1.38498e-84	PCDHGA10
ENSG00000254245	1159.52	5.17444	0.264396	19.5708	2.74434e-85	3.37367e-82	PCDHGA3
ENSG00000152348	7674.59	-1.42871	0.0731808	-19.523	6.99778e-85	8.27164e-82	ATG10
ENSG00000198959	16422.4	7.54416	0.391959	19.2473	1.48661e-82	1.69215e-79	TGM2
ENSG00000253485	1160.3	5.13021	0.270666	18.954	4.09011e-80	4.48933e-77	PCDHGA5
ENSG00000228172	1296.14	4.55835	0.240886	18.9233	7.33171e-80	7.76984e-77	NA
ENSG00000009413	2403.96	-3.1055	0.165171	-18.8018	7.30212e-79	7.48054e-76	REV3L
ENSG00000048140	3288.06	5.92043	0.315553	18.7621	1.54177e-78	1.52849e-75	TSPAN17
ENSG00000110717	1145.52	3.50944	0.191604	18.3161	6.15294e-75	5.90933e-72	NDUFS8
ENSG00000205189	4464.72	-4.50237	0.25124	-17.9206	8.14856e-72	7.58878e-69	ZBTB10
ENSG00000262209	1166.95	4.94713	0.277522	17.826	4.43709e-71	4.01074e-68	PCDHGB3
ENSG00000172270	2848.74	2.33281	0.13279	17.5677	4.3583e-69	3.82696e-66	BSG
ENSG00000256029	5207.56	6.68829	0.382394	17.4906	1.69013e-68	1.44286e-65	SNHG28
ENSG00000276547	1179.64	4.72886	0.272055	17.382	1.12939e-67	9.38098e-65	PCDHGB5
ENSG00000284803	2795.77	-1.40531	0.0817442	-17.1916	3.06925e-66	2.48229e-63	NA
ENSG00000146701	3997.33	2.32407	0.136979	16.9666	1.45165e-64	1.14393e-61	MDH2
ENSG00000275342	1236.95	6.40506	0.378113	16.9395	2.29949e-64	1.76676e-61	PRAG1
ENSG00000182774	2921.99	-1.41194	0.0841084	-16.7872	3.02886e-63	2.27039e-60	RPS17
ENSG00000115523	735.177	-9.78456	0.583306	-16.7743	3.76129e-63	2.75228e-60	GNLY
ENSG00000184371	65733.4	4.82369	0.292277	16.5038	3.44377e-61	2.46134e-58	CSF1
ENSG00000162430	4709.99	4.41151	0.268767	16.4139	1.52115e-60	1.06249e-57	SELENON
ENSG00000005486	5824.56	3.38379	0.206375	16.3963	2.03198e-60	1.38775e-57	RHBDD2
ENSG00000164548	2200.13	-2.0384	0.124679	-16.3491	4.41321e-60	2.9485e-57	TRA2A
ENSG00000113721	409.262	5.81698	0.36113	16.1077	2.25141e-58	1.47219e-55	PDGFRB
ENSG00000170439	2635.37	8.72246	0.543507	16.0485	5.85728e-58	3.75025e-55	METTL7B
ENSG00000248187	1076.35	7.41905	0.4634	16.01	1.08765e-57	6.8218e-55	NA
ENSG00000186468	9005.05	-1.36062	0.0853789	-15.9363	3.54752e-57	2.18052e-54	RPS23
ENSG00000112306	15351.6	-2.06463	0.129955	-15.8873	7.76327e-57	4.67821e-54	RPS12
ENSG00000064961	908.457	4.19349	0.26405	15.8814	8.51878e-57	5.03476e-54	HMG20B
ENSG00000168497	916.598	-11.0282	0.697752	-15.8053	2.85946e-56	1.65811e-53	CAVIN2
ENSG00000231500	8291.92	-1.75813	0.111549	-15.761	5.76989e-56	3.28381e-53	RPS18
ENSG00000260836	2889.25	-1.38599	0.0881438	-15.7242	1.03266e-55	5.77033e-53	NA
ENSG00000142676	12121.4	-1.39545	0.0889671	-15.6851	1.91379e-55	1.0503e-52	RPL11
ENSG00000277791	2421.5	1.3493	0.0862581	15.6426	3.72921e-55	2.0107e-52	PSMB3
ENSG00000107338	515.589	4.08659	0.261479	15.6288	4.63626e-55	2.45666e-52	SHB
ENSG00000168710	22481.8	3.07259	0.196763	15.6157	5.6961e-55	2.96709e-52	AHCYL1
ENSG00000132313	1197.19	2.83957	0.182157	15.5886	8.70772e-55	4.46024e-52	MRPL35
ENSG00000136868	3553.08	2.26155	0.145382	15.5559	1.45051e-54	7.30794e-52	SLC31A1
ENSG00000151690	3392.61	2.84468	0.183206	15.5273	2.26828e-54	1.12437e-51	MFSD6
ENSG00000119922	7500.41	-10.6222	0.697182	-15.2359	2.04247e-52	9.96371e-50	IFIT2
ENSG00000067066	6211.15	-2.31463	0.151965	-15.2313	2.19224e-52	1.05272e-49	SP100
ENSG00000240040	387.199	-10.5556	0.702691	-15.0217	5.29131e-51	2.4639e-48	NA
ENSG00000211596	387.199	-10.5556	0.702691	-15.0217	5.29131e-51	2.4639e-48	NA
ENSG00000128383	1981.16	-10.8501	0.723395	-14.9988	7.47116e-51	3.42703e-48	APOBEC3A
ENSG00000157873	796.928	-2.29552	0.153456	-14.9589	1.36354e-50	6.16259e-48	TNFRSF14
ENSG00000110871	576.685	3.14151	0.211355	14.8637	5.67338e-50	2.52696e-47	COQ5
ENSG00000160211	2513.1	3.09915	0.208543	14.861	5.90632e-50	2.59313e-47	G6PD
ENSG00000124491	985.987	-10.8785	0.738092	-14.7387	3.6363e-49	1.574e-46	F13A1
ENSG00000135424	1300.97	6.52904	0.443125	14.7341	3.89348e-49	1.66192e-46	ITGA7
ENSG00000154518	7816.35	3.0976	0.210685	14.7025	6.20969e-49	2.61428e-46	ATP5MC3
ENSG00000119408	15936	4.50215	0.307084	14.661	1.1461e-48	4.75988e-46	NEK6
ENSG00000117569	656.048	-2.08143	0.142064	-14.6513	1.32087e-48	5.41257e-46	PTBP2
ENSG00000100884	906.542	12.6856	0.866161	14.6458	1.43354e-48	5.79697e-46	CPNE6
ENSG00000179855	726.123	6.57767	0.44935	14.6382	1.60295e-48	6.39786e-46	GIPC3
ENSG00000167863	1264.31	2.15954	0.147919	14.5995	2.82849e-48	1.11446e-45	ATP5PD
ENSG00000124532	882.827	3.12923	0.214562	14.5842	3.53851e-48	1.37657e-45	MRS2
ENSG00000072210	1749.18	2.81892	0.194109	14.5223	8.74754e-48	3.36048e-45	ALDH3A2
ENSG00000274322	2701.26	3.7044	0.255409	14.5038	1.1465e-47	4.35003e-45	NA
ENSG00000185070	2120.14	8.23596	0.567906	14.5023	1.17079e-47	4.38802e-45	FLRT2
ENSG00000165795	2397.84	7.89768	0.545943	14.4661	1.98386e-47	7.34579e-45	NDRG2
ENSG00000125912	1803.63	3.85718	0.267169	14.4372	3.01723e-47	1.10391e-44	NCLN
ENSG00000189043	3707.26	2.8404	0.197679	14.3688	8.12516e-47	2.93777e-44	NDUFA4
ENSG00000111911	905.027	1.99605	0.139255	14.3337	1.34716e-46	4.81422e-44	HINT3
ENSG00000072778	6141.97	2.45452	0.171572	14.3061	2.00491e-46	7.08241e-44	ACADVL
ENSG00000161091	5653.33	4.20895	0.294566	14.2887	2.57483e-46	8.99229e-44	MFSD12
ENSG00000145675	4087.42	-2.48806	0.175045	-14.2138	7.52222e-46	2.59753e-43	PIK3R1
ENSG00000132688	1167.9	11.9582	0.84481	14.1549	1.74305e-45	5.95212e-43	NES
ENSG00000273604	1281.08	3.0546	0.2159	14.1482	1.91518e-45	6.46805e-43	EPOP
ENSG00000263809	6732.17	-1.05778	0.0749436	-14.1143	3.09873e-45	1.03514e-42	NA
ENSG00000239951	995.297	-9.2611	0.657183	-14.0921	4.24588e-45	1.4031e-42	NA
ENSG00000133858	6057.09	-1.94233	0.137889	-14.0862	4.61903e-45	1.51018e-42	ZFC3H1
ENSG00000198933	727.313	5.00656	0.357443	14.0066	1.42025e-44	4.59459e-42	TBKBP1
ENSG00000142937	19501.1	-1.29582	0.0926852	-13.9809	2.04032e-44	6.53179e-42	RPS8
ENSG00000126267	4314.81	1.71771	0.122894	13.9772	2.14922e-44	6.80948e-42	COX6B1
ENSG00000143554	1619.09	5.20245	0.372445	13.9684	2.43104e-44	7.62379e-42	SLC27A3
ENSG00000030419	314.003	-7.221	0.517912	-13.9425	3.49348e-44	1.0845e-41	IKZF2
ENSG00000239559	166.208	-1.69372	0.121521	-13.9376	3.74382e-44	1.15059e-41	NA
ENSG00000162654	6503.18	-7.7664	0.557874	-13.9214	4.69527e-44	1.42871e-41	GBP4
ENSG00000183813	513.167	-12.7363	0.915529	-13.9114	5.40135e-44	1.62745e-41	CCR4
ENSG00000117676	8397.52	4.66511	0.335731	13.8954	6.75903e-44	2.01675e-41	RPS6KA1
ENSG00000130309	1357.96	2.67468	0.193567	13.8179	1.98866e-43	5.87667e-41	COLGALT1
ENSG00000161970	7066.28	-1.07791	0.078155	-13.792	2.8489e-43	8.33858e-41	RPL26
ENSG00000088832	21403	3.57237	0.260208	13.7289	6.81862e-43	1.97695e-40	FKBP1A
ENSG00000163600	287.538	-12.2593	0.894976	-13.6979	1.0444e-42	2.99978e-40	ICOS
ENSG00000131242	1327.49	3.46156	0.252944	13.6851	1.2469e-42	3.54824e-40	RAB11FIP4
ENSG00000129317	446.348	1.78705	0.131101	13.6311	2.61501e-42	7.37313e-40	PUS7L
ENSG00000163519	322.461	-12.4249	0.912558	-13.6154	3.24181e-42	9.05732e-40	TRAT1
ENSG00000123095	1253.33	6.86135	0.504267	13.6066	3.65939e-42	1.01319e-39	BHLHE41
ENSG00000120738	19816.5	-5.84554	0.429953	-13.5958	4.24383e-42	1.16451e-39	EGR1
ENSG00000248643	1807.2	-1.5714	0.11589	-13.5595	6.96153e-42	1.89335e-39	RBM14-RBM4
ENSG00000167526	11133.9	-2.02374	0.149542	-13.5329	9.99663e-42	2.69497e-39	RPL13
ENSG00000223865	6847.24	-5.01394	0.370573	-13.5302	1.0372e-41	2.77184e-39	HLA-DPB1
ENSG00000107742	433.613	-9.4344	0.699092	-13.4952	1.6684e-41	4.42027e-39	SPOCK2
ENSG00000173933	2224.4	-1.46804	0.108883	-13.4828	1.97474e-41	5.18716e-39	RBM4
ENSG00000196205	3982	-1.81593	0.134783	-13.4729	2.25769e-41	5.88013e-39	NA
ENSG00000106683	687.148	3.46913	0.258376	13.4267	4.21751e-41	1.08922e-38	LIMK1
ENSG00000133835	4176.97	3.41307	0.254413	13.4154	4.90971e-41	1.25742e-38	HSD17B4
ENSG00000162645	14738.7	-6.67676	0.498276	-13.3997	6.06818e-41	1.54127e-38	GBP2
ENSG00000245970	14287.6	-1.2709	0.0948921	-13.393	6.63977e-41	1.67262e-38	NA
ENSG00000042753	888.016	2.8553	0.213327	13.3846	7.43974e-41	1.85891e-38	AP2S1
ENSG00000064989	1089.86	-4.24897	0.317563	-13.3799	7.92216e-41	1.96348e-38	CALCRL
ENSG00000137154	20761.2	-1.3839	0.10408	-13.2966	2.42278e-40	5.95674e-38	RPS6
ENSG00000156482	17923.1	-1.29661	0.0977285	-13.2674	3.57559e-40	8.72132e-38	RPL30
ENSG00000130363	1773.68	3.48232	0.262721	13.2548	4.23163e-40	1.02402e-37	RSPH3
ENSG00000230629	154.302	-1.86411	0.140691	-13.2497	4.53044e-40	1.08777e-37	NA
ENSG00000105223	4288.92	4.97286	0.376121	13.2214	6.59904e-40	1.57216e-37	PLD3
ENSG00000137819	1267.1	7.88683	0.596752	13.2163	7.06812e-40	1.67096e-37	PAQR5
ENSG00000204420	812.943	-12.237	0.928416	-13.1805	1.13611e-39	2.66535e-37	MPIG6B
ENSG00000117242	2171.43	2.22137	0.168601	13.1754	1.21627e-39	2.8318e-37	PINK1-AS
ENSG00000198576	436.062	-4.83066	0.366737	-13.172	1.27169e-39	2.91663e-37	ARC
ENSG00000133816	10333.5	4.43976	0.337046	13.1726	1.26257e-39	2.91663e-37	MICAL2
ENSG00000279196	389.014	5.79619	0.440641	13.154	1.61424e-39	3.67485e-37	NA
ENSG00000041353	229.996	-11.5839	0.881414	-13.1424	1.88057e-39	4.24968e-37	RAB27B
ENSG00000014641	2077.67	2.40769	0.183219	13.141	1.91556e-39	4.29714e-37	MDH1
ENSG00000145592	7292.08	-1.3547	0.103202	-13.1267	2.31596e-39	5.15771e-37	RPL37
ENSG00000198242	4808.76	-1.27861	0.0974928	-13.1149	2.70475e-39	5.98021e-37	RPL23A
ENSG00000251002	167.727	-8.58679	0.656843	-13.0728	4.70936e-39	1.03381e-36	NA
ENSG00000153234	6510.06	-3.83358	0.293327	-13.0693	4.93047e-39	1.07467e-36	NR4A2
ENSG00000123096	639.95	6.52185	0.499549	13.0555	5.91446e-39	1.28006e-36	SSPN
ENSG00000078596	231.264	-10.9192	0.836704	-13.0503	6.32913e-39	1.36023e-36	ITM2A
ENSG00000267436	667.322	3.69524	0.284115	13.0062	1.12887e-38	2.40928e-36	NA
ENSG00000161671	813.236	2.03544	0.15711	12.9555	2.18695e-38	4.63529e-36	EMC10
ENSG00000131355	880.374	4.51151	0.349446	12.9105	3.92996e-38	8.27257e-36	ADGRE3
ENSG00000119138	2017.21	2.57918	0.200196	12.8833	5.59143e-38	1.16899e-35	KLF9
ENSG00000125144	306.756	9.08083	0.704987	12.8808	5.77034e-38	1.19824e-35	MT1G
ENSG00000108846	2661.24	4.46168	0.346554	12.8744	6.27181e-38	1.29364e-35	ABCC3
ENSG00000158714	6238.8	7.06881	0.550759	12.8347	1.04831e-37	2.14786e-35	SLAMF8
ENSG00000141682	9249.56	-3.93877	0.306962	-12.8315	1.09272e-37	2.224e-35	PMAIP1
ENSG00000225889	286.556	-5.23514	0.4088	-12.8061	1.51554e-37	3.06429e-35	LOC100507006
ENSG00000139436	3075.5	1.57149	0.122872	12.7896	1.8733e-37	3.73844e-35	GIT2
ENSG00000147138	303.292	-6.63218	0.518556	-12.7897	1.87159e-37	3.73844e-35	GPR174
ENSG00000257950	1218.48	1.4524	0.113847	12.7575	2.83111e-37	5.61346e-35	P2RX5-TAX1BP3
ENSG00000141384	713.853	-5.33479	0.418691	-12.7416	3.47209e-37	6.84024e-35	TAF4B
ENSG00000100364	3941.14	3.99445	0.313803	12.7292	4.07152e-37	7.97006e-35	KIAA0930
ENSG00000136521	2473.81	2.17807	0.171127	12.7278	4.14369e-37	8.06e-35	NDUFB5
ENSG00000172794	229.268	-8.60148	0.676009	-12.7239	4.35473e-37	8.41724e-35	RAB37
ENSG00000166068	6336.97	4.15688	0.326723	12.723	4.40771e-37	8.46639e-35	SPRED1
ENSG00000229989	353.379	-3.12465	0.245845	-12.7099	5.21328e-37	9.95154e-35	MIR181A1HG
ENSG00000143947	15029.5	-0.970403	0.0763959	-12.7023	5.74164e-37	1.08925e-34	RPS27A
ENSG00000126432	881.524	2.28789	0.180134	12.701	5.83693e-37	1.10053e-34	PRDX5
ENSG00000066056	1398.72	8.17316	0.643623	12.6987	6.014e-37	1.127e-34	TIE1
ENSG00000153283	1116.72	-9.205	0.725097	-12.6949	6.31489e-37	1.17622e-34	CD96
ENSG00000099377	1275.38	6.47432	0.510181	12.6902	6.69756e-37	1.23998e-34	HSD3B7
ENSG00000125780	2278.91	7.03831	0.554809	12.686	7.07002e-37	1.3011e-34	TGM3
ENSG00000120279	91.971	-10.6054	0.83828	-12.6514	1.09858e-36	2.00967e-34	MYCT1
ENSG00000121210	1001.34	-3.5034	0.277048	-12.6455	1.1853e-36	2.15549e-34	TMEM131L
ENSG00000273189	4906.88	-1.30551	0.103303	-12.6377	1.30843e-36	2.36542e-34	NA
ENSG00000177600	21271.6	-1.25559	0.0993673	-12.6359	1.33935e-36	2.40716e-34	RPLP2
ENSG00000173451	4018.51	-2.22101	0.176154	-12.6083	1.89965e-36	3.3943e-34	THAP2
ENSG00000264577	4161.91	-1.25807	0.0997893	-12.6072	1.92625e-36	3.42194e-34	NA
ENSG00000171310	12509.5	2.89066	0.229843	12.5767	2.83731e-36	5.01144e-34	CHST11
ENSG00000198821	225.401	-10.8908	0.866175	-12.5735	2.95387e-36	5.18749e-34	CD247
ENSG00000184640	3024.9	1.57674	0.125424	12.5713	3.03626e-36	5.30189e-34	SEPT9
ENSG00000211825	74.1954	-9.93297	0.790614	-12.5636	3.347e-36	5.81149e-34	NA
ENSG00000198225	250.142	3.79937	0.302978	12.5401	4.50603e-36	7.77999e-34	NA
ENSG00000183019	2849.85	5.99561	0.478659	12.5259	5.3905e-36	9.2551e-34	MCEMP1
ENSG00000230897	127.806	-1.83455	0.146651	-12.5096	6.61579e-36	1.12957e-33	NA
ENSG00000255819	414.48	-9.01013	0.7213	-12.4915	8.30592e-36	1.41031e-33	NA
ENSG00000083799	8183.06	-2.24943	0.180374	-12.4709	1.07616e-35	1.81723e-33	CYLD
ENSG00000168350	965.935	4.531	0.36402	12.4471	1.45012e-35	2.43534e-33	DEGS2
ENSG00000136295	2853.72	2.59298	0.208716	12.4235	1.94953e-35	3.25624e-33	TTYH3
ENSG00000116209	5384.65	1.25536	0.101105	12.4163	2.13215e-35	3.54201e-33	TMEM59
ENSG00000205358	142.051	10.0107	0.806929	12.4059	2.4267e-35	4.00967e-33	MT1H
ENSG00000213809	415.63	-9.01531	0.727832	-12.3865	3.09141e-35	5.08065e-33	KLRK1
ENSG00000092068	348.129	5.03989	0.40737	12.3718	3.71445e-35	6.07214e-33	SLC7A8
ENSG00000198830	3129.15	1.75319	0.14215	12.3333	5.993e-35	9.74513e-33	HMGN2
ENSG00000178175	2558.2	3.87854	0.314922	12.3159	7.43956e-35	1.20337e-32	ZNF366
ENSG00000079277	1502.88	2.46239	0.200187	12.3004	9.00929e-35	1.44965e-32	MKNK1
ENSG00000069667	1525.53	-5.29331	0.430573	-12.2936	9.79881e-35	1.56847e-32	RORA
ENSG00000067829	969.027	1.68048	0.136886	12.2765	1.21105e-34	1.92845e-32	IDH3G
ENSG00000260342	22079.8	-1.28349	0.104602	-12.2702	1.30969e-34	2.07477e-32	NA
ENSG00000065518	2547.51	1.7856	0.145545	12.2684	1.33953e-34	2.11117e-32	NDUFB4
ENSG00000114942	11469.9	-1.65833	0.135361	-12.2511	1.65688e-34	2.59801e-32	EEF1B2
ENSG00000177954	23816.6	-1.63836	0.133755	-12.2489	1.70297e-34	2.65672e-32	RPS27
ENSG00000122359	5573.29	2.3047	0.188445	12.2301	2.14783e-34	3.3338e-32	ANXA11
ENSG00000206190	484.478	-5.12849	0.420099	-12.2078	2.82383e-34	4.36104e-32	ATP10A
ENSG00000165609	2011.63	2.77486	0.227489	12.1978	3.19475e-34	4.90922e-32	NUDT5
ENSG00000133318	8325.68	1.45174	0.119102	12.189	3.55747e-34	5.43939e-32	RTN3
ENSG00000158485	1206.81	7.47169	0.613037	12.188	3.60237e-34	5.48077e-32	CD1B
ENSG00000129559	1179.46	1.41716	0.116296	12.1858	3.69954e-34	5.60088e-32	NEDD8
ENSG00000167604	1870.44	-1.82006	0.149483	-12.1757	4.18779e-34	6.30899e-32	NFKBID
ENSG00000171867	5939.62	-2.74946	0.225933	-12.1694	4.52598e-34	6.78522e-32	PRNP
ENSG00000237773	980.311	-2.50552	0.205964	-12.1648	4.78564e-34	7.13966e-32	NA
ENSG00000100347	875.248	2.12473	0.174794	12.1557	5.35338e-34	7.94808e-32	SAMM50
ENSG00000005961	155.797	-9.28404	0.764048	-12.1511	5.65828e-34	8.36038e-32	ITGA2B
ENSG00000198574	139.593	-10.8624	0.894574	-12.1426	6.28066e-34	9.20398e-32	SH2D1B
ENSG00000091106	1210.14	3.68601	0.303563	12.1425	6.28912e-34	9.20398e-32	NLRC4
ENSG00000240184	2625.14	5.30391	0.437809	12.1147	8.83057e-34	1.28621e-31	PCDHGC3
ENSG00000237943	92.2213	-6.42406	0.530394	-12.1118	9.14108e-34	1.32515e-31	PRKCQ-AS1
ENSG00000180644	262.635	-8.49782	0.701794	-12.1087	9.49775e-34	1.3704e-31	PRF1
ENSG00000127540	1353.41	1.81702	0.150074	12.1075	9.63729e-34	1.38403e-31	UQCR11
ENSG00000247596	1231.66	2.5597	0.211427	12.1068	9.72201e-34	1.3897e-31	TWF2
ENSG00000026103	879.924	-3.76696	0.311278	-12.1016	1.03587e-33	1.47387e-31	FAS
ENSG00000163975	474.093	-5.64307	0.466457	-12.0977	1.08575e-33	1.53771e-31	MELTF
ENSG00000079263	322.252	-6.09347	0.504048	-12.0891	1.20654e-33	1.70094e-31	SP140
ENSG00000167397	479.999	1.97372	0.16333	12.0842	1.27992e-33	1.79616e-31	VKORC1
ENSG00000266953	493.247	2.19211	0.181516	12.0767	1.40172e-33	1.95815e-31	NA
ENSG00000135218	12257.7	5.0045	0.414759	12.066	1.5963e-33	2.21987e-31	CD36
ENSG00000234572	343.228	6.23219	0.516557	12.0649	1.61904e-33	2.24135e-31	LINC01800
ENSG00000068650	3140.34	1.84329	0.152846	12.0598	1.72269e-33	2.36355e-31	ATP11A
ENSG00000140526	6107.24	2.31944	0.192327	12.0599	1.72088e-33	2.36355e-31	ABHD2
ENSG00000170323	10068.7	12.1903	1.0112	12.0553	1.81923e-33	2.4849e-31	FABP4
ENSG00000162735	2815.06	2.88052	0.239003	12.0522	1.88762e-33	2.56691e-31	PEX19
ENSG00000211896	743.895	-10.7959	0.895855	-12.0509	1.91856e-33	2.5975e-31	NA
ENSG00000078589	1011.62	-6.3108	0.523966	-12.0443	2.07844e-33	2.80161e-31	P2RY10
ENSG00000259225	3786.8	6.74807	0.560557	12.0382	2.23908e-33	3.00497e-31	LINC02345
ENSG00000279571	77.3731	5.07319	0.421568	12.0341	2.35203e-33	3.14282e-31	NA
ENSG00000105374	306.811	-4.81568	0.400585	-12.0216	2.73539e-33	3.63925e-31	NKG7
ENSG00000134419	20516.7	-1.42551	0.118635	-12.0159	2.93191e-33	3.88389e-31	RPS15A
ENSG00000162636	1706.23	-2.32934	0.193888	-12.0139	3.00465e-33	3.96317e-31	FAM102B
ENSG00000158828	1131.7	2.10603	0.17532	12.0124	3.057e-33	4.01499e-31	PINK1
ENSG00000244437	1185.93	-9.7886	0.815007	-12.0104	3.13144e-33	4.09526e-31	NA
ENSG00000211751	757.605	-9.425	0.785138	-12.0043	3.37473e-33	4.39472e-31	NA
ENSG00000134153	3067.87	1.25912	0.104963	11.9958	3.73862e-33	4.84806e-31	EMC7
ENSG00000123358	1781.59	-7.62494	0.63598	-11.9893	4.04398e-33	5.22201e-31	NR4A1
ENSG00000188004	2704.91	6.96595	0.582241	11.964	5.48284e-33	7.05038e-31	NA
ENSG00000095787	10426.8	-1.36529	0.114254	-11.9496	6.52168e-33	8.35129e-31	WAC
ENSG00000284734	231.197	-7.96204	0.667414	-11.9297	8.2886e-33	1.05699e-30	NA
ENSG00000166908	449.915	2.27078	0.190385	11.9273	8.52662e-33	1.08285e-30	PIP4K2C
ENSG00000107485	594.866	-12.2391	1.02675	-11.9203	9.28256e-33	1.17179e-30	GATA3
ENSG00000169715	113.924	6.1678	0.51743	11.9201	9.30323e-33	1.17179e-30	MT1E
ENSG00000137965	3159.65	-7.61855	0.640931	-11.8867	1.38794e-32	1.74105e-30	IFI44
ENSG00000196329	604.567	-4.02186	0.338845	-11.8693	1.70839e-32	2.13431e-30	GIMAP5
ENSG00000151067	569.439	6.22515	0.524525	11.8682	1.73206e-32	2.15512e-30	CACNA1C
ENSG00000172403	1463.32	-7.89808	0.665676	-11.8648	1.80419e-32	2.23581e-30	SYNPO2
ENSG00000087589	8130.18	6.04931	0.509871	11.8644	1.8121e-32	2.2366e-30	CASS4
ENSG00000100504	1668.57	3.33168	0.281724	11.826	2.86357e-32	3.52024e-30	PYGL
ENSG00000101162	3149.45	-5.68542	0.480971	-11.8207	3.05048e-32	3.73508e-30	TUBB1
ENSG00000279765	4550.48	-1.60509	0.135948	-11.8066	3.60671e-32	4.39861e-30	NA
ENSG00000167283	4768.04	1.90739	0.161577	11.8048	3.68605e-32	4.4776e-30	ATP5MG
ENSG00000128272	13488.1	-2.04543	0.173334	-11.8005	3.87899e-32	4.69343e-30	ATF4
ENSG00000174485	5444.44	-2.899	0.245814	-11.7935	4.21759e-32	5.0831e-30	DENND4A
ENSG00000185477	4439.34	2.98287	0.253118	11.7845	4.69229e-32	5.63313e-30	GPRIN3
ENSG00000166797	1946.59	3.01041	0.255645	11.7757	5.20551e-32	6.22494e-30	CIAO2A
ENSG00000105193	11479.8	-1.30712	0.111026	-11.7731	5.37299e-32	6.40031e-30	RPS16
ENSG00000197555	4717.47	-2.89731	0.246204	-11.7679	5.71093e-32	6.7766e-30	SIPA1L1
ENSG00000179750	169.222	-8.78473	0.746582	-11.7666	5.80129e-32	6.85735e-30	APOBEC3B
ENSG00000012983	2613.87	-2.05263	0.174679	-11.7509	6.98814e-32	8.2286e-30	MAP4K5
ENSG00000169442	10381.5	4.66115	0.396835	11.7458	7.41882e-32	8.70238e-30	CD52
ENSG00000178537	689.619	2.5719	0.218974	11.7452	7.47091e-32	8.73017e-30	SLC25A20
ENSG00000260314	9430.08	6.77734	0.577921	11.7271	9.25778e-32	1.07772e-29	MRC1
ENSG00000111335	12061.1	-6.45206	0.551578	-11.6975	1.3134e-31	1.5232e-29	OAS2
ENSG00000138755	1083.81	-13.8179	1.18167	-11.6935	1.37601e-31	1.58981e-29	CXCL9
ENSG00000170379	156.059	-9.78593	0.837233	-11.6884	1.46088e-31	1.68154e-29	TCAF2
ENSG00000179152	647.773	2.41301	0.206513	11.6846	1.52851e-31	1.75282e-29	TCAIM
ENSG00000100985	9769.83	4.30985	0.369536	11.6629	1.9724e-31	2.25345e-29	MMP9
ENSG00000259884	686.016	-7.18418	0.617606	-11.6323	2.8241e-31	3.21455e-29	NA
ENSG00000163121	779.795	-10.8956	0.93694	-11.629	2.93654e-31	3.33021e-29	NEURL3
ENSG00000267059	1205.35	1.84513	0.158765	11.6218	3.19483e-31	3.6098e-29	NA
ENSG00000204044	3362.41	4.28532	0.369254	11.6054	3.87031e-31	4.35701e-29	SLC12A5-AS1
ENSG00000100348	876.074	2.38494	0.205534	11.6036	3.95022e-31	4.43074e-29	TXN2
ENSG00000108528	627.85	1.94899	0.167977	11.6027	3.99117e-31	4.46039e-29	SLC25A11
ENSG00000188848	80.0901	-7.68714	0.663197	-11.591	4.57528e-31	5.09464e-29	BEND4
ENSG00000100351	291.857	-11.1711	0.964442	-11.583	5.02595e-31	5.57627e-29	GRAP2
ENSG00000283787	947.472	3.05695	0.264054	11.577	5.38851e-31	5.95702e-29	NA
ENSG00000071082	15265.2	-1.58063	0.136546	-11.5758	5.46732e-31	6.02248e-29	RPL31
ENSG00000271503	2717.83	-4.75512	0.410824	-11.5746	5.54218e-31	6.08313e-29	CCL5
ENSG00000156976	11252.7	-1.53392	0.132741	-11.5557	6.90666e-31	7.55382e-29	EIF4A2
ENSG00000140859	331.98	1.93772	0.167987	11.535	8.79328e-31	9.58312e-29	KIFC3
ENSG00000183508	627.579	-6.2649	0.543897	-11.5185	1.064e-30	1.15547e-28	TENT5C
ENSG00000110092	4944.79	5.33751	0.463462	11.5166	1.08818e-30	1.17757e-28	CCND1
ENSG00000254680	2520.2	5.05797	0.439306	11.5135	1.12741e-30	1.21574e-28	NA
ENSG00000261552	782.535	3.02507	0.262996	11.5024	1.28344e-30	1.37916e-28	NA
ENSG00000168291	2369.76	2.25482	0.196044	11.5016	1.2955e-30	1.38727e-28	PDHB
ENSG00000138029	4887.39	2.14616	0.186618	11.5003	1.31468e-30	1.40055e-28	HADHB
ENSG00000267458	4119.58	2.00353	0.174218	11.5001	1.31702e-30	1.40055e-28	NA
ENSG00000283321	21766.9	-2.52966	0.220163	-11.49	1.48173e-30	1.57027e-28	NA
ENSG00000105640	6701.11	-1.43178	0.124673	-11.4843	1.58129e-30	1.67002e-28	RPL18A
ENSG00000158470	7468.22	-2.93239	0.255463	-11.4787	1.68767e-30	1.77628e-28	B4GALT5
ENSG00000117036	7086.45	-2.05555	0.179128	-11.4753	1.75537e-30	1.84122e-28	ETV3
ENSG00000152315	362.131	4.54722	0.396415	11.4708	1.84842e-30	1.93222e-28	KCNK13
ENSG00000250186	1350.66	2.37884	0.207596	11.459	2.11923e-30	2.2078e-28	NA
ENSG00000244038	2262.03	1.80867	0.157916	11.4534	2.26062e-30	2.34714e-28	DDOST
ENSG00000144834	991.162	8.96666	0.783046	11.451	2.32444e-30	2.40529e-28	TAGLN3
ENSG00000079156	144.574	-11.2647	0.983801	-11.4502	2.34672e-30	2.42019e-28	OSBPL6
ENSG00000136930	9486.08	2.28839	0.200005	11.4417	2.58885e-30	2.66098e-28	PSMB7
ENSG00000019582	29832.2	-3.37904	0.295686	-11.4278	3.03704e-30	3.11125e-28	CD74
ENSG00000165591	66.7196	-9.10504	0.797345	-11.4192	3.35313e-30	3.42364e-28	FAAH2
ENSG00000187608	4680.09	-6.85674	0.601057	-11.4078	3.82269e-30	3.89016e-28	ISG15
ENSG00000130429	4889.98	1.84084	0.161423	11.4038	4.00032e-30	4.05749e-28	ARPC1B
ENSG00000119203	2201.38	1.78866	0.156899	11.4	4.17948e-30	4.22527e-28	CPSF3
ENSG00000163956	2145.16	1.59809	0.140448	11.3786	5.34735e-30	5.3882e-28	LRPAP1
ENSG00000253731	1173.95	4.67426	0.411124	11.3695	5.93379e-30	5.95958e-28	PCDHGA6
ENSG00000225721	1909.1	-1.30728	0.115016	-11.366	6.17274e-30	6.17938e-28	NA
ENSG00000211598	497.592	-12.6928	1.11748	-11.3584	6.73328e-30	6.71863e-28	NA
ENSG00000211772	659.874	-6.35662	0.559768	-11.3558	6.93883e-30	6.90133e-28	NA
ENSG00000076716	11835.1	8.36386	0.736594	11.3548	7.02259e-30	6.9621e-28	GPC4
ENSG00000122188	73.5236	-9.56977	0.84282	-11.3545	7.04655e-30	6.96339e-28	LAX1
ENSG00000075303	1054.5	2.30716	0.20328	11.3497	7.44387e-30	7.33245e-28	SLC25A40
ENSG00000168653	944.188	2.10912	0.186041	11.3368	8.61989e-30	8.46374e-28	NDUFS5
ENSG00000138646	2022.79	-6.12043	0.539913	-11.3359	8.70872e-30	8.52373e-28	HERC5
ENSG00000211592	7437.52	-8.25872	0.728727	-11.3331	8.99885e-30	8.77974e-28	NA
ENSG00000197147	3779.78	2.45533	0.21669	11.3311	9.2043e-30	8.95176e-28	LRRC8B
ENSG00000168904	5846.69	5.02919	0.44408	11.325	9.87168e-30	9.57055e-28	LRRC28
ENSG00000075151	5796.92	2.0319	0.179519	11.3186	1.06174e-29	1.02612e-27	EIF4G3
ENSG00000211829	238.676	-8.53301	0.754449	-11.3103	1.16755e-29	1.12483e-27	NA
ENSG00000081014	1984.54	2.50948	0.22208	11.2999	1.31386e-29	1.26184e-27	AP4E1
ENSG00000112320	329.394	6.63171	0.586969	11.2982	1.33872e-29	1.28171e-27	SOBP
ENSG00000135114	4444.32	-5.94567	0.526887	-11.2845	1.56469e-29	1.4934e-27	OASL
ENSG00000114742	2085.71	-1.32022	0.117059	-11.2783	1.68017e-29	1.5971e-27	WDR48
ENSG00000236276	150.692	6.93574	0.614975	11.2781	1.68372e-29	1.5971e-27	NDP-AS1
ENSG00000173039	3083.7	-2.18253	0.193836	-11.2596	2.0762e-29	1.96332e-27	RELA
ENSG00000147050	4925.56	-1.58463	0.140762	-11.2575	2.12641e-29	2.00463e-27	KDM6A
ENSG00000281887	467.477	-3.84143	0.341749	-11.2405	2.57908e-29	2.42394e-27	GIMAP1-GIMAP5
ENSG00000187109	8200.65	-2.05077	0.182522	-11.2357	2.72234e-29	2.55078e-27	NAP1L1
ENSG00000160856	195.729	-11	0.97934	-11.2321	2.83712e-29	2.65025e-27	FCRL3
ENSG00000211938	39.9096	-9.41186	0.838118	-11.2298	2.913e-29	2.71288e-27	NA
ENSG00000085760	1102.16	1.94721	0.173509	11.2225	3.16107e-29	2.93502e-27	MTIF2
ENSG00000283874	61.6651	5.13898	0.457948	11.2217	3.18912e-29	2.95214e-27	MIR3911
ENSG00000119912	1460.47	1.80341	0.161011	11.2005	4.05291e-29	3.74048e-27	IDE
ENSG00000102763	1329.39	2.61402	0.233405	11.1995	4.09914e-29	3.77183e-27	VWA8
ENSG00000115904	10544.8	-2.77116	0.247493	-11.1969	4.22087e-29	3.87224e-27	SOS1
ENSG00000142541	32801.2	-1.3873	0.123943	-11.1931	4.40969e-29	4.03342e-27	RPL13A
ENSG00000136929	58.0956	-9.9424	0.888385	-11.1915	4.48572e-29	4.09079e-27	HEMGN
ENSG00000137642	1152.45	-4.96793	0.444036	-11.1881	4.66104e-29	4.23809e-27	SORL1
ENSG00000133106	1903.64	-5.51334	0.493977	-11.1611	6.31881e-29	5.7285e-27	EPSTI1
ENSG00000042980	1030.87	-5.00147	0.448807	-11.1439	7.66825e-29	6.93142e-27	ADAM28
ENSG00000153922	4674.45	-1.54754	0.138961	-11.1366	8.32815e-29	7.50584e-27	CHD1
ENSG00000105220	2233.24	2.28657	0.205346	11.1352	8.45404e-29	7.59702e-27	GPI
ENSG00000260528	254.992	-6.26046	0.562271	-11.1342	8.54754e-29	7.65865e-27	NA
ENSG00000164088	1224.38	2.43659	0.218909	11.1306	8.90272e-29	7.9537e-27	PPM1M
ENSG00000255054	566.835	3.20216	0.287719	11.1295	9.01575e-29	8.03133e-27	NA
ENSG00000132274	3492.1	-5.5909	0.502744	-11.1208	9.94027e-29	8.82931e-27	TRIM22
ENSG00000255292	1442.16	1.75978	0.158358	11.1127	1.08839e-28	9.63965e-27	NA
ENSG00000104921	1008.25	5.66893	0.51081	11.0979	1.28407e-28	1.13401e-26	FCER2
ENSG00000159176	683.347	3.24104	0.292152	11.0937	1.34665e-28	1.18304e-26	CSRP1
ENSG00000148488	95.2399	-10.2981	0.928288	-11.0936	1.34729e-28	1.18304e-26	ST8SIA6
ENSG00000138231	693.065	1.87098	0.168659	11.0932	1.35287e-28	1.18455e-26	DBR1
ENSG00000144713	5447.56	-1.34373	0.12144	-11.0649	1.85604e-28	1.6205e-26	RPL32
ENSG00000259590	3224.01	6.05118	0.54697	11.0631	1.89436e-28	1.64927e-26	NA
ENSG00000109919	1318.77	1.4507	0.131289	11.0496	2.20145e-28	1.91122e-26	MTCH2
ENSG00000134321	22410	-7.70593	0.697786	-11.0434	2.35941e-28	2.04258e-26	RSAD2
ENSG00000138449	593.856	-6.48668	0.587911	-11.0335	2.63556e-28	2.27524e-26	SLC40A1
ENSG00000002834	18698.3	2.34111	0.212216	11.0318	2.68572e-28	2.31205e-26	LASP1
ENSG00000092964	12033.7	3.74855	0.340295	11.0156	3.21463e-28	2.75964e-26	DPYSL2
ENSG00000099795	220.945	3.13972	0.285314	11.0044	3.63896e-28	3.11521e-26	NDUFB7
ENSG00000115204	1067.46	2.92837	0.266207	11.0003	3.80749e-28	3.25043e-26	MPV17
ENSG00000227039	311.748	3.42891	0.311774	10.998	3.90491e-28	3.32437e-26	ITGB2-AS1
ENSG00000258441	1164.35	-2.68786	0.244834	-10.9783	4.86057e-28	4.12652e-26	LINC00641
ENSG00000088726	80.503	-10.4317	0.950464	-10.9754	5.01886e-28	4.24916e-26	TMEM40
ENSG00000109320	35501.6	-3.77976	0.344615	-10.9681	5.44254e-28	4.59521e-26	NFKB1
ENSG00000081320	10774.3	-1.38664	0.126443	-10.9665	5.53455e-28	4.66009e-26	STK17B
ENSG00000128191	1101.43	1.51495	0.138196	10.9623	5.80054e-28	4.87071e-26	DGCR8
ENSG00000103855	3129.49	5.14762	0.469628	10.961	5.8816e-28	4.92532e-26	CD276
ENSG00000125863	1511.94	2.10526	0.192095	10.9595	5.98542e-28	4.99864e-26	MKKS
ENSG00000111011	5380.31	-1.15516	0.105425	-10.9572	6.13705e-28	5.11138e-26	RSRC2
ENSG00000234380	253.843	6.2837	0.573633	10.9542	6.34254e-28	5.26825e-26	LINC01426
ENSG00000118922	399.948	-4.56025	0.416406	-10.9515	6.53923e-28	5.41699e-26	KLF12
ENSG00000211625	103.085	-10.7741	0.984621	-10.9424	7.22412e-28	5.96825e-26	NA
ENSG00000231389	16577.5	-3.7283	0.340796	-10.94	7.42025e-28	6.11385e-26	HLA-DPA1
ENSG00000234465	2325.99	6.61718	0.604899	10.9393	7.47637e-28	6.14362e-26	PINLYP
ENSG00000157601	10937.9	-8.74696	0.800575	-10.9259	8.67235e-28	7.1074e-26	MX1
ENSG00000254614	112.825	-4.41026	0.404027	-10.9158	9.6925e-28	7.92233e-26	LOC728975
ENSG00000166592	747.252	-5.51424	0.50518	-10.9154	9.73009e-28	7.93196e-26	RRAD
ENSG00000198034	21684.1	-1.62495	0.148981	-10.9071	1.06599e-27	8.66691e-26	RPS4X
ENSG00000008988	13387.8	-1.13279	0.10389	-10.9038	1.10601e-27	8.96859e-26	RPS20
ENSG00000169194	49.4263	-9.73146	0.89271	-10.901	1.13972e-27	9.21761e-26	IL13
ENSG00000114861	7115.28	-2.8859	0.264913	-10.8937	1.23468e-27	9.95945e-26	FOXP1
ENSG00000211668	156.71	-10.6535	0.978061	-10.8925	1.25173e-27	1.00705e-25	NA
ENSG00000276289	143.715	7.71344	0.708507	10.8869	1.33099e-27	1.06803e-25	KCNE1B
ENSG00000124256	68.7073	-8.33046	0.765636	-10.8804	1.42873e-27	1.14347e-25	ZBP1
ENSG00000275713	325.59	-7.65792	0.704467	-10.8705	1.59296e-27	1.27159e-25	HIST1H2BH
ENSG00000137726	1174.78	-7.27198	0.669092	-10.8684	1.62983e-27	1.29766e-25	FXYD6
ENSG00000171863	4199.96	-0.991949	0.0913135	-10.8631	1.72738e-27	1.37177e-25	RPS7
ENSG00000158864	2021.48	1.75149	0.161253	10.8618	1.75285e-27	1.38841e-25	NDUFS2
ENSG00000172269	1316.6	2.55239	0.235226	10.8508	1.97727e-27	1.56214e-25	DPAGT1
ENSG00000233262	158.355	7.69524	0.709935	10.8393	2.24066e-27	1.7657e-25	LOC105376116
ENSG00000154040	764.224	-7.69684	0.710119	-10.8388	2.25371e-27	1.77144e-25	CABYR
ENSG00000010278	11950.8	4.35361	0.40177	10.8361	2.32262e-27	1.82095e-25	CD9
ENSG00000130592	3359.89	2.97861	0.274905	10.8351	2.3477e-27	1.83592e-25	LSP1
ENSG00000211897	293.005	-11.5555	1.06864	-10.8133	2.9771e-27	2.32221e-25	NA
ENSG00000170989	1474.59	-6.8503	0.634427	-10.7976	3.53264e-27	2.74857e-25	S1PR1
ENSG00000110848	1166.83	-5.07377	0.46993	-10.7969	3.56134e-27	2.76391e-25	CD69
ENSG00000215114	2071.42	2.16967	0.200971	10.796	3.5966e-27	2.78424e-25	UBXN2B
ENSG00000139719	1664.54	1.52173	0.14104	10.7894	3.86475e-27	2.98431e-25	VPS33A
ENSG00000227081	392.368	-1.42591	0.132286	-10.779	4.32477e-27	3.33116e-25	NA
ENSG00000259399	2507.95	1.58564	0.147208	10.7714	4.69754e-27	3.60923e-25	TGIF2-RAB5IF
ENSG00000136827	2305.18	1.16545	0.108208	10.7704	4.74844e-27	3.63925e-25	TOR1A
ENSG00000005381	1494.49	7.39441	0.687265	10.7592	5.36455e-27	4.10122e-25	MPO
ENSG00000164691	1826.19	-4.36768	0.406017	-10.7574	5.46961e-27	4.17115e-25	TAGAP
ENSG00000163882	725.047	1.89079	0.175846	10.7525	5.76661e-27	4.38677e-25	POLR2H
ENSG00000160908	1927.56	-1.31026	0.121905	-10.7481	6.04732e-27	4.58894e-25	ZNF394
ENSG00000154451	4287.74	-6.15317	0.573314	-10.7326	7.15176e-27	5.41367e-25	GBP5
ENSG00000228318	2235.64	-8.67129	0.808135	-10.73	7.35973e-27	5.55741e-25	NA
ENSG00000132530	4284.07	-5.52151	0.51471	-10.7274	7.56751e-27	5.7003e-25	XAF1
ENSG00000167085	2383.05	2.28541	0.213074	10.7259	7.69343e-27	5.78098e-25	PHB
ENSG00000148339	878.569	2.00227	0.186833	10.7169	8.47982e-27	6.35635e-25	SLC25A25
ENSG00000211594	639.518	-8.63228	0.806378	-10.705	9.64367e-27	7.19367e-25	NA
ENSG00000090659	1461.32	6.98345	0.65235	10.7051	9.63625e-27	7.19367e-25	CD209
ENSG00000170266	1456.18	1.7759	0.166067	10.6939	1.08709e-26	8.08945e-25	GLB1
ENSG00000136854	2587.3	5.04216	0.472671	10.6674	1.44628e-26	1.07364e-24	STXBP1
ENSG00000083896	4699.81	-1.40945	0.132193	-10.662	1.53209e-26	1.1346e-24	YTHDC1
ENSG00000177628	1423.01	2.68087	0.25159	10.6557	1.64002e-26	1.2116e-24	GBA
ENSG00000144824	350.369	-9.05939	0.851023	-10.6453	1.83405e-26	1.3517e-24	PHLDB2
ENSG00000254873	2318.93	1.57705	0.148167	10.6437	1.86545e-26	1.37046e-24	NA
ENSG00000184076	1181.61	1.95094	0.183298	10.6436	1.86842e-26	1.37046e-24	UQCR10
ENSG00000101040	2316.58	3.28968	0.309564	10.6268	2.23678e-26	1.63674e-24	ZMYND8
ENSG00000165140	1394.4	5.13768	0.483897	10.6173	2.47617e-26	1.8076e-24	FBP1
ENSG00000172183	4621.67	-5.68638	0.53581	-10.6127	2.60218e-26	1.89509e-24	ISG20
ENSG00000196979	120.274	4.84868	0.456889	10.6124	2.61018e-26	1.89643e-24	GPRACR
ENSG00000236304	76.4969	-5.24503	0.494453	-10.6077	2.74321e-26	1.98837e-24	NA
ENSG00000124614	11052.1	-1.2339	0.116429	-10.5979	3.04776e-26	2.20392e-24	RPS10
ENSG00000232325	71.8791	9.02922	0.852773	10.5881	3.38503e-26	2.44207e-24	NA
ENSG00000269956	306.628	2.7819	0.262881	10.5823	3.59861e-26	2.59007e-24	MKNK1-AS1
ENSG00000122873	402.837	2.90835	0.275032	10.5746	3.90803e-26	2.8062e-24	CISD1
ENSG00000132465	1118.57	-6.35234	0.601344	-10.5636	4.39564e-26	3.14898e-24	JCHAIN
ENSG00000236377	65.3187	8.89091	0.843004	10.5467	5.26105e-26	3.76018e-24	NA
ENSG00000187239	12052.7	-2.16062	0.204888	-10.5453	5.33745e-26	3.80594e-24	FNBP1
ENSG00000168137	6342.11	-1.33507	0.126752	-10.5329	6.09382e-26	4.33522e-24	SETD5
ENSG00000006007	1939.44	1.88249	0.178792	10.5289	6.35518e-26	4.51071e-24	GDE1
ENSG00000116133	322.816	3.86929	0.367716	10.5225	6.8054e-26	4.81914e-24	DHCR24
ENSG00000146285	40.77	-9.43318	0.896642	-10.5206	6.94494e-26	4.90664e-24	SCML4
ENSG00000070756	45244.1	-1.52857	0.145317	-10.5189	7.07268e-26	4.98543e-24	PABPC1
ENSG00000197121	652.952	-3.20748	0.305185	-10.51	7.77285e-26	5.46643e-24	PGAP1
ENSG00000163564	63.0537	-8.19492	0.779948	-10.507	8.01877e-26	5.6265e-24	PYHIN1
ENSG00000249310	130.912	-8.76683	0.834655	-10.5035	8.32085e-26	5.82516e-24	APOBEC3B-AS1
ENSG00000110090	3464.58	2.30527	0.219512	10.5018	8.47532e-26	5.91982e-24	CPT1A
ENSG00000154188	79.8698	-8.02014	0.764031	-10.4971	8.90373e-26	6.20495e-24	ANGPT1
ENSG00000134668	724.024	5.84085	0.556449	10.4966	8.95031e-26	6.2233e-24	SPOCD1
ENSG00000268083	2158.95	1.54728	0.147677	10.4774	1.09679e-25	7.60892e-24	NA
ENSG00000169896	13780.2	4.28765	0.409303	10.4755	1.11934e-25	7.74791e-24	ITGAM
ENSG00000119638	1521.57	1.7809	0.17011	10.4691	1.1982e-25	8.27512e-24	NEK9
ENSG00000101084	2599.92	1.57926	0.150871	10.4677	1.2159e-25	8.37854e-24	RAB5IF
ENSG00000106546	36430.1	-2.34055	0.22392	-10.4526	1.42558e-25	9.80143e-24	AHR
ENSG00000184831	679.332	3.32811	0.318442	10.4512	1.44665e-25	9.9241e-24	APOO
ENSG00000171617	1345.51	3.71258	0.355291	10.4494	1.47445e-25	1.00923e-23	ENC1
ENSG00000130755	1885.12	1.6742	0.160591	10.4252	1.90162e-25	1.29872e-23	GMFG
ENSG00000204388	11762.8	-6.88988	0.66098	-10.4237	1.93225e-25	1.31672e-23	HSPA1B
ENSG00000258738	1095.91	-1.86675	0.179127	-10.4214	1.98012e-25	1.34635e-23	NA
ENSG00000236552	2195.78	-1.26482	0.1214	-10.4186	2.03993e-25	1.38396e-23	RPL13AP5
ENSG00000241837	2228.73	1.77002	0.169905	10.4177	2.05901e-25	1.39382e-23	ATP5PO
ENSG00000122406	18828.7	-1.33347	0.128034	-10.415	2.11905e-25	1.43131e-23	RPL5
ENSG00000173868	505.986	5.26389	0.505562	10.412	2.18687e-25	1.47388e-23	PHOSPHO1
ENSG00000282508	163.539	-4.0929	0.393129	-10.4111	2.20704e-25	1.48422e-23	LINC01002
ENSG00000165675	794.977	2.31277	0.222216	10.4078	2.28512e-25	1.53337e-23	ENOX2
ENSG00000138795	114.382	-10.2195	0.982075	-10.406	2.32835e-25	1.55898e-23	LEF1
ENSG00000279296	3083.9	-5.39692	0.518728	-10.4041	2.37398e-25	1.58608e-23	NA
ENSG00000112033	5007.85	3.02937	0.291459	10.3938	2.64578e-25	1.76384e-23	PPARD
ENSG00000264019	430.419	3.67185	0.353376	10.3908	2.73108e-25	1.81676e-23	NA
ENSG00000226415	68.3036	2.45097	0.236216	10.376	3.1898e-25	2.11732e-23	NA
ENSG00000275714	309.973	-7.11841	0.686072	-10.3756	3.20178e-25	2.1207e-23	HIST1H3A
ENSG00000135269	3423.78	-2.08834	0.201406	-10.3688	3.4389e-25	2.27286e-23	TES
ENSG00000180747	1186	-2.91187	0.280929	-10.3652	3.57166e-25	2.35553e-23	SMG1P3
ENSG00000233968	32.7573	-9.13557	0.881575	-10.3628	3.66165e-25	2.40971e-23	LOC101928834
ENSG00000232472	277.837	-1.70495	0.164593	-10.3586	3.82591e-25	2.51243e-23	NA
ENSG00000179580	328.969	-11.7297	1.13249	-10.3574	3.8717e-25	2.53708e-23	RNF151
ENSG00000129562	3581.7	1.71259	0.165391	10.3548	3.98086e-25	2.60306e-23	DAD1
ENSG00000127528	504.506	-6.50722	0.628634	-10.3514	4.1262e-25	2.69237e-23	KLF2
ENSG00000186810	252.556	-6.09508	0.589466	-10.34	4.64526e-25	3.02464e-23	CXCR3
ENSG00000213619	1665.05	2.13947	0.206971	10.337	4.79169e-25	3.11338e-23	NDUFS3
ENSG00000183486	5301.81	-7.08512	0.685695	-10.3328	5.00958e-25	3.24809e-23	MX2
ENSG00000102575	1072.48	4.82393	0.467054	10.3284	5.24157e-25	3.39135e-23	ACP5
ENSG00000115267	10685	-3.76112	0.364214	-10.3267	5.33694e-25	3.4458e-23	IFIH1
ENSG00000124479	483.712	6.77945	0.65654	10.326	5.37419e-25	3.46258e-23	NDP
ENSG00000095015	3335.02	-1.75876	0.17034	-10.325	5.43295e-25	3.49311e-23	MAP3K1
ENSG00000144711	5652.3	2.07968	0.201455	10.3233	5.52768e-25	3.5466e-23	IQSEC1
ENSG00000174837	870.726	-7.86052	0.761859	-10.3175	5.87029e-25	3.75858e-23	ADGRE1
ENSG00000188404	886.675	-5.47004	0.53125	-10.2966	7.30326e-25	4.66634e-23	SELL
ENSG00000204370	4804.47	1.84377	0.179206	10.2885	7.94017e-25	5.06276e-23	SDHD
ENSG00000100678	220.779	-11.8799	1.15494	-10.2862	8.13147e-25	5.17401e-23	SLC8A3
ENSG00000173641	590.542	9.17633	0.892415	10.2826	8.44321e-25	5.36126e-23	HSPB7
ENSG00000115271	1407.98	2.48511	0.242293	10.2566	1.1052e-24	7.00333e-23	GCA
ENSG00000152661	84.7644	-10.4927	1.02343	-10.2525	1.15334e-24	7.29334e-23	GJA1
ENSG00000207395	41.2657	8.22958	0.802832	10.2507	1.17499e-24	7.415e-23	NA
ENSG00000198435	56.9307	-8.54516	0.833806	-10.2484	1.20353e-24	7.57955e-23	NRARP
ENSG00000104517	5590.24	-1.17073	0.114272	-10.2451	1.24463e-24	7.82233e-23	UBR5
ENSG00000091972	74.7798	-6.76043	0.660088	-10.2417	1.28928e-24	8.08643e-23	CD200
ENSG00000166974	2812.71	-2.29503	0.224105	-10.2409	1.30071e-24	8.14151e-23	MAPRE2
ENSG00000225830	1962.62	-1.89435	0.185108	-10.2337	1.40012e-24	8.74589e-23	ERCC6
ENSG00000104368	351.018	-6.32577	0.61836	-10.2299	1.45642e-24	9.07917e-23	PLAT
ENSG00000103647	147.719	6.59228	0.64445	10.2293	1.4656e-24	9.11787e-23	CORO2B
ENSG00000198673	283.792	-2.34318	0.229288	-10.2194	1.62388e-24	1.00822e-22	FAM19A2
ENSG00000174175	151.797	-10.9833	1.07514	-10.2157	1.68604e-24	1.0447e-22	SELP
ENSG00000261040	475.873	4.5303	0.443618	10.2122	1.74909e-24	1.08158e-22	WFDC21P
ENSG00000267270	484.387	-9.59786	0.940152	-10.2088	1.81027e-24	1.11717e-22	PARD6G-AS1
ENSG00000115602	281.46	-8.64265	0.846718	-10.2072	1.84049e-24	1.13355e-22	IL1RL1
ENSG00000204287	42134.7	-4.40715	0.431842	-10.2055	1.87421e-24	1.1497e-22	HLA-DRA
ENSG00000242474	226.38	5.35402	0.524622	10.2055	1.874e-24	1.1497e-22	NA
ENSG00000137818	15306.6	-1.43314	0.140431	-10.2052	1.87839e-24	1.14997e-22	RPLP1
ENSG00000156508	172089	-1.55557	0.152462	-10.203	1.922e-24	1.17433e-22	EEF1A1
ENSG00000113621	1088.09	1.323	0.129673	10.2026	1.93034e-24	1.17709e-22	TXNDC15
ENSG00000173200	259.259	-5.26668	0.51633	-10.2002	1.97794e-24	1.20372e-22	PARP15
ENSG00000108924	166.107	-11.4664	1.12454	-10.1965	2.05576e-24	1.24861e-22	HLF
ENSG00000259760	2389.53	6.03845	0.592469	10.192	2.15247e-24	1.30477e-22	NA
ENSG00000178789	3893.88	3.79562	0.372432	10.1914	2.16519e-24	1.3099e-22	CD300LB
ENSG00000158186	4475.71	3.1099	0.305229	10.1888	2.22589e-24	1.34397e-22	MRAS
ENSG00000205060	943.021	3.18224	0.312488	10.1835	2.34851e-24	1.41523e-22	SLC35B4
ENSG00000168807	905.7	2.82414	0.277519	10.1764	2.52828e-24	1.52058e-22	SNTB2
ENSG00000169508	8865.86	-2.56838	0.252587	-10.1683	2.74622e-24	1.64843e-22	GPR183
ENSG00000265118	8500.07	2.09221	0.205779	10.1673	2.77591e-24	1.663e-22	NA
ENSG00000243742	368.793	6.02384	0.592858	10.1607	2.96982e-24	1.77571e-22	RPLP0P2
ENSG00000070614	1319.48	2.37748	0.233996	10.1603	2.98041e-24	1.77858e-22	NDST1
ENSG00000116106	171.082	-11.5132	1.13374	-10.155	3.14733e-24	1.87455e-22	EPHA4
ENSG00000144959	3714.42	2.96408	0.291944	10.1529	3.21625e-24	1.9119e-22	NCEH1
ENSG00000166145	1411.62	5.00498	0.493113	10.1498	3.32145e-24	1.97062e-22	SPINT1
ENSG00000114391	9840.43	-0.901546	0.0888578	-10.1459	3.45444e-24	2.04557e-22	RPL24
ENSG00000150681	880.044	-5.99517	0.590944	-10.1451	3.4854e-24	2.05994e-22	RGS18
ENSG00000115685	1202.1	1.87297	0.184628	10.1445	3.50396e-24	2.06693e-22	PPP1R7
ENSG00000103005	3127.51	1.69104	0.166761	10.1405	3.65279e-24	2.1506e-22	USB1
ENSG00000267416	301.609	4.20309	0.414745	10.1342	3.89715e-24	2.29008e-22	LOC105371849
ENSG00000185885	926.088	-7.32429	0.722764	-10.1337	3.91458e-24	2.29593e-22	IFITM1
ENSG00000164038	754.376	-3.48888	0.344379	-10.1309	4.02855e-24	2.35827e-22	SLC9B2
ENSG00000083444	564.28	2.92482	0.28895	10.1222	4.402e-24	2.57199e-22	PLOD1
ENSG00000110108	920.221	2.19552	0.217062	10.1147	4.75453e-24	2.77269e-22	TMEM109
ENSG00000170545	521.459	2.02619	0.200333	10.1141	4.78279e-24	2.78389e-22	SMAGP
ENSG00000075391	3556.99	3.27134	0.323452	10.1138	4.79628e-24	2.78647e-22	RASAL2
ENSG00000228302	2519.28	1.80659	0.178882	10.0994	5.56026e-24	3.22421e-22	NA
ENSG00000116741	3694.07	-3.02879	0.300012	-10.0956	5.77963e-24	3.34511e-22	RGS2
ENSG00000053108	78.7324	-8.17099	0.809558	-10.0932	5.9233e-24	3.42182e-22	FSTL4
ENSG00000023445	18317.5	-2.29716	0.227676	-10.0896	6.14069e-24	3.54075e-22	BIRC3
ENSG00000259948	407.992	2.57575	0.255362	10.0867	6.32696e-24	3.64132e-22	NA
ENSG00000276180	2442.02	1.88189	0.186591	10.0856	6.39537e-24	3.67381e-22	HIST1H4I
ENSG00000069702	223.519	-8.07579	0.800881	-10.0836	6.52645e-24	3.74211e-22	TGFBR3
ENSG00000133317	41.811	-9.10454	0.902921	-10.0834	6.54023e-24	3.74304e-22	LGALS12
ENSG00000155660	2673.73	2.34972	0.233126	10.0792	6.82839e-24	3.90069e-22	PDIA4
ENSG00000095794	3525.74	-2.67813	0.265763	-10.0772	6.97172e-24	3.97517e-22	CREM
ENSG00000196628	1256.44	-3.23588	0.321568	-10.0628	8.06433e-24	4.58965e-22	TCF4
ENSG00000214174	509.976	-3.92819	0.390527	-10.0587	8.4109e-24	4.77804e-22	AMZ2P1
ENSG00000151465	5794.42	1.82399	0.181436	10.053	8.9086e-24	5.05144e-22	CDC123
ENSG00000196126	18314.5	-3.29501	0.327856	-10.0502	9.16997e-24	5.19007e-22	HLA-DRB1
ENSG00000023228	3752.27	1.67398	0.16666	10.0443	9.73693e-24	5.50083e-22	NDUFS1
ENSG00000214517	1309.03	2.04417	0.203703	10.035	1.06906e-23	6.02851e-22	PPME1
ENSG00000271949	791.959	-1.32147	0.131927	-10.0167	1.28773e-23	7.24173e-22	NA
ENSG00000135899	3454.61	-4.52327	0.451579	-10.0166	1.28892e-23	7.24173e-22	SP110
ENSG00000264343	490.793	-2.57676	0.257273	-10.0157	1.30073e-23	7.29479e-22	NOTCH2NLA
ENSG00000173221	3693.41	2.83937	0.283902	10.0012	1.50539e-23	8.42715e-22	GLRX
ENSG00000144827	878.181	3.66096	0.366254	9.99569	1.59172e-23	8.89423e-22	ABHD10
ENSG00000116560	16597	-1.8262	0.182745	-9.99317	1.63276e-23	9.10699e-22	SFPQ
ENSG00000133639	13342.2	-1.71949	0.172071	-9.99293	1.6367e-23	9.11244e-22	BTG1
ENSG00000080200	1455.86	1.91343	0.191528	9.99035	1.67979e-23	9.33546e-22	CRYBG3
ENSG00000274267	177.204	-11.2015	1.12179	-9.98535	1.76682e-23	9.80136e-22	HIST1H3B
ENSG00000128641	1643.75	6.04543	0.605914	9.97737	1.91482e-23	1.06033e-21	MYO1B
ENSG00000149084	2690.03	1.36118	0.136512	9.97112	2.03923e-23	1.12719e-21	HSD17B12
ENSG00000206754	218.616	-4.86649	0.488123	-9.96981	2.06618e-23	1.14003e-21	SNORD101
ENSG00000248334	149.57	-5.19712	0.52134	-9.96877	2.08792e-23	1.14997e-21	WHAMMP2
ENSG00000226925	225.677	-4.15664	0.416999	-9.968	2.10416e-23	1.15684e-21	NA
ENSG00000168090	1034.9	1.73749	0.174312	9.96768	2.11104e-23	1.15855e-21	COPS6
ENSG00000135898	208.198	-6.88201	0.690799	-9.9624	2.22624e-23	1.21959e-21	GPR55
ENSG00000127329	84.4411	-10.4901	1.05361	-9.95634	2.36603e-23	1.29387e-21	PTPRB
ENSG00000113273	4596.09	2.53103	0.254279	9.95375	2.42864e-23	1.32202e-21	ARSB
ENSG00000186660	3921.9	-0.957112	0.0961543	-9.95392	2.42434e-23	1.32202e-21	ZFP91
ENSG00000175899	5899.32	6.12123	0.614972	9.95367	2.43041e-23	1.32202e-21	A2M
ENSG00000143553	787.143	1.65094	0.16588	9.95257	2.45752e-23	1.3344e-21	SNAPIN
ENSG00000213593	2640.38	1.64977	0.165792	9.95085	2.50035e-23	1.35526e-21	TMX2
ENSG00000185634	163.285	6.37365	0.640746	9.94723	2.59293e-23	1.40297e-21	SHC4
ENSG00000229646	59.9117	5.13372	0.516223	9.94477	2.65787e-23	1.43485e-21	NA
ENSG00000249209	1993.29	1.74109	0.175078	9.94465	2.66119e-23	1.43485e-21	NA
ENSG00000152234	7622.62	1.59537	0.160443	9.94353	2.69124e-23	1.44851e-21	ATP5F1A
ENSG00000118181	16278.1	-0.917472	0.0922795	-9.94231	2.72423e-23	1.4637e-21	RPS25
ENSG00000095564	3302.15	-1.04796	0.105426	-9.94026	2.78096e-23	1.49157e-21	BTAF1
ENSG00000174370	272.792	7.93209	0.798183	9.93768	2.8539e-23	1.52803e-21	C11orf45
ENSG00000223969	540.463	-4.29807	0.432622	-9.93492	2.93418e-23	1.56828e-21	NA
ENSG00000135940	876.429	2.24505	0.226019	9.93298	2.99178e-23	1.59629e-21	COX5B
ENSG00000213442	217.023	-1.23255	0.124195	-9.92432	3.26309e-23	1.73804e-21	NA
ENSG00000121858	2024.11	-5.17898	0.521949	-9.92239	3.32701e-23	1.76901e-21	TNFSF10
ENSG00000242887	162.31	-9.16626	0.924138	-9.91871	3.45183e-23	1.83221e-21	NA
ENSG00000145725	2533.14	2.01572	0.203469	9.90674	3.89148e-23	2.06201e-21	PPIP5K2
ENSG00000183576	2587.84	1.68908	0.170646	9.89814	4.2408e-23	2.24325e-21	SETD3
ENSG00000072133	84.4999	-10.4887	1.06017	-9.89335	4.44903e-23	2.34935e-21	RPS6KA6
ENSG00000103811	2578.27	2.58844	0.261878	9.88416	4.8767e-23	2.57076e-21	CTSH
ENSG00000104490	36.3097	-8.9191	0.902845	-9.87888	5.14029e-23	2.70508e-21	NCALD
ENSG00000225720	125.348	-11.0607	1.11985	-9.87686	5.24501e-23	2.75547e-21	NA
ENSG00000196730	2515.11	-2.29931	0.232939	-9.87086	5.56858e-23	2.92046e-21	DAPK1
ENSG00000134955	4102.14	3.50837	0.355446	9.87034	5.59773e-23	2.93075e-21	SLC37A2
ENSG00000169313	68.5473	-9.17717	0.930015	-9.86777	5.74254e-23	3.00146e-21	P2RY12
ENSG00000155962	1323.47	-3.08557	0.312726	-9.86671	5.80393e-23	3.02839e-21	CLIC2
ENSG00000279699	150.724	-7.52882	0.763479	-9.86121	6.13087e-23	3.19356e-21	NA
ENSG00000181374	398.039	6.8771	0.697492	9.85976	6.2197e-23	3.23435e-21	CCL13
ENSG00000164099	913.405	-7.07193	0.717355	-9.85834	6.30847e-23	3.27497e-21	PRSS12
ENSG00000235013	47.6443	-6.38103	0.647539	-9.85429	6.56818e-23	3.40405e-21	NA
ENSG00000197153	1235.95	-7.30473	0.741699	-9.84865	6.94677e-23	3.59419e-21	HIST1H3J
ENSG00000112486	70.8522	-7.49734	0.761547	-9.84487	7.21304e-23	3.72569e-21	CCR6
ENSG00000119917	10464.1	-7.54378	0.766318	-9.84419	7.26223e-23	3.7448e-21	IFIT3
ENSG00000106178	22429.7	9.5919	0.974537	9.84252	7.38382e-23	3.80112e-21	CCL24
ENSG00000144290	43.3377	-8.79815	0.893975	-9.8416	7.45161e-23	3.8296e-21	SLC4A10
ENSG00000265681	10049.9	-0.831754	0.0845345	-9.83922	7.62998e-23	3.91473e-21	RPL17
ENSG00000262358	78.7667	4.9506	0.503287	9.83654	7.83564e-23	4.01355e-21	NA
ENSG00000267112	56.9282	-9.93493	1.01029	-9.8337	8.0599e-23	4.12154e-21	NA
ENSG00000135506	4490.57	1.27645	0.12983	9.83171	8.22085e-23	4.19687e-21	OS9
ENSG00000063854	243.297	2.25963	0.229943	9.8269	8.62308e-23	4.39491e-21	HAGH
ENSG00000157224	579.875	2.40824	0.245158	9.82322	8.94424e-23	4.54742e-21	CLDN12
ENSG00000261183	33.945	7.23222	0.736244	9.82313	8.95191e-23	4.54742e-21	SPINT1-AS1
ENSG00000124610	440.584	-7.21396	0.734753	-9.81821	9.39968e-23	4.767e-21	HIST1H1A
ENSG00000137628	1868.46	-4.22812	0.430693	-9.81701	9.512e-23	4.81602e-21	DDX60
ENSG00000146278	15965.3	-2.72805	0.278038	-9.8118	1.0017e-22	5.06336e-21	PNRC1
ENSG00000173575	12573.6	-1.55189	0.158206	-9.80928	1.02702e-22	5.18281e-21	CHD2
ENSG00000181104	375.659	-5.24062	0.534351	-9.80746	1.04571e-22	5.25987e-21	F2R
ENSG00000105810	3402.03	-3.29427	0.335893	-9.80747	1.04554e-22	5.25987e-21	CDK6
ENSG00000284375	82.536	-8.86531	0.904419	-9.80221	1.10146e-22	5.53123e-21	MIR19B1
ENSG00000233476	388.481	-1.65283	0.168666	-9.7994	1.13257e-22	5.67817e-21	NA
ENSG00000110841	1749.3	2.53954	0.259201	9.79755	1.15348e-22	5.7736e-21	PPFIBP1
ENSG00000087074	25289.7	-2.44257	0.249316	-9.79707	1.15896e-22	5.79162e-21	PPP1R15A
ENSG00000052802	1272.38	2.89328	0.295484	9.79165	1.22289e-22	6.10115e-21	MSMO1
ENSG00000174059	93.891	-10.6442	1.08727	-9.78987	1.24461e-22	6.19947e-21	CD34
ENSG00000138768	10562.1	1.86607	0.190621	9.78942	1.25017e-22	6.21706e-21	USO1
ENSG00000150768	596.141	1.889	0.192981	9.78852	1.2613e-22	6.2623e-21	DLAT
ENSG00000118292	1156.07	4.15234	0.424462	9.7826	1.33733e-22	6.62904e-21	C1orf54
ENSG00000144681	103.832	5.8078	0.594173	9.77459	1.4474e-22	7.16312e-21	STAC
ENSG00000137501	466.697	-6.0335	0.61743	-9.77196	1.48552e-22	7.33994e-21	SYTL2
ENSG00000103381	1424.05	2.41533	0.247248	9.76887	1.53146e-22	7.55481e-21	CPPED1
ENSG00000186469	3550.43	-4.15849	0.425726	-9.768	1.54466e-22	7.60769e-21	GNG2
ENSG00000107438	196.599	-6.2625	0.641307	-9.76521	1.58776e-22	7.80746e-21	PDLIM1
ENSG00000196787	1497.2	-6.19529	0.634458	-9.76471	1.5957e-22	7.83399e-21	HIST1H2AG
ENSG00000119686	3848.2	3.24893	0.332974	9.7573	1.71658e-22	8.414e-21	FLVCR2
ENSG00000187764	2218.54	-2.59216	0.265773	-9.75331	1.78558e-22	8.72437e-21	SEMA4D
ENSG00000135362	235.285	-5.24078	0.537331	-9.75337	1.78451e-22	8.72437e-21	PRR5L
ENSG00000224041	63.3833	-9.70267	0.995337	-9.74813	1.87905e-22	9.16646e-21	NA
ENSG00000102962	292615	4.98464	0.511355	9.7479	1.88329e-22	9.17259e-21	CCL22
ENSG00000055332	7153.01	-3.67581	0.377287	-9.74274	1.98135e-22	9.63496e-21	EIF2AK2
ENSG00000278588	349.212	-8.06914	0.828578	-9.73854	2.06496e-22	1.00257e-20	HIST1H2BI
ENSG00000265784	3574.49	2.3112	0.237374	9.73656	2.1056e-22	1.02069e-20	NA
ENSG00000102078	184.864	2.94581	0.302652	9.7333	2.17414e-22	1.05225e-20	SLC25A14
ENSG00000132510	21114.6	-1.90915	0.19625	-9.72816	2.28697e-22	1.10512e-20	KDM6B
ENSG00000007062	43.7612	-5.81821	0.598141	-9.72715	2.30968e-22	1.11434e-20	PROM1
ENSG00000144591	591.589	1.99108	0.204873	9.71863	2.51145e-22	1.20979e-20	GMPPA
ENSG00000272182	986.747	2.29626	0.236317	9.71687	2.55505e-22	1.22886e-20	NA
ENSG00000134243	5017.45	4.58923	0.472506	9.71253	2.66643e-22	1.28043e-20	SORT1
ENSG00000224721	600.106	3.09089	0.318271	9.71153	2.69276e-22	1.29106e-20	LOC102724153
ENSG00000054654	1010.51	-7.82092	0.80567	-9.70734	2.8057e-22	1.34311e-20	SYNE2
ENSG00000134186	3467.73	-1.24018	0.127781	-9.70552	2.85608e-22	1.3651e-20	PRPF38B
ENSG00000103522	663.38	-4.25017	0.437975	-9.70414	2.89503e-22	1.38157e-20	IL21R
ENSG00000173402	1187.03	2.42242	0.249674	9.70236	2.94605e-22	1.40373e-20	DAG1
ENSG00000164463	3289.69	-1.54956	0.159775	-9.69842	3.062e-22	1.45673e-20	CREBRF
ENSG00000131374	2465.15	2.86511	0.295449	9.6975	3.08969e-22	1.46763e-20	TBC1D5
ENSG00000001036	1346.68	2.22564	0.229806	9.68488	3.49613e-22	1.65813e-20	FUCA2
ENSG00000173812	19315.9	-1.35367	0.139801	-9.68281	3.56767e-22	1.68945e-20	EIF1
ENSG00000138078	972.161	1.74319	0.180059	9.6812	3.6242e-22	1.71358e-20	PREPL
ENSG00000204308	711.964	2.00654	0.207475	9.67125	3.99485e-22	1.88593e-20	RNF5
ENSG00000112182	1604.08	-4.20041	0.434577	-9.66553	4.22441e-22	1.99124e-20	BACH2
ENSG00000254528	809.285	-7.19843	0.744847	-9.66431	4.27488e-22	2.01194e-20	NA
ENSG00000012822	1848.36	2.40954	0.249595	9.65381	4.73611e-22	2.22561e-20	CALCOCO1
ENSG00000105122	308.285	-3.82762	0.397046	-9.64025	5.40583e-22	2.53645e-20	RASAL3
ENSG00000278272	129.934	-10.7521	1.11768	-9.62006	6.57913e-22	3.08226e-20	HIST1H3C
ENSG00000115232	670.501	-3.13882	0.326352	-9.61791	6.7182e-22	3.14263e-20	ITGA4
ENSG00000082074	1327.08	-2.71418	0.282474	-9.60858	7.35567e-22	3.43038e-20	FYB1
ENSG00000244313	144.822	-1.29118	0.134375	-9.60872	7.34561e-22	3.43038e-20	NA
ENSG00000106066	832.944	-5.88084	0.612059	-9.60828	7.37695e-22	3.43509e-20	CPVL
ENSG00000149639	3363.64	2.85966	0.29774	9.60457	7.64772e-22	3.55579e-20	SOGA1
ENSG00000273828	391.737	1.94772	0.202799	9.60419	7.67596e-22	3.56353e-20	NA
ENSG00000157978	793.133	2.97138	0.309448	9.60218	7.82708e-22	3.6282e-20	LDLRAP1
ENSG00000197594	69.2594	-9.83941	1.02522	-9.5974	8.19851e-22	3.79465e-20	ENPP1
ENSG00000103257	2935.68	-2.10868	0.219884	-9.58996	8.81225e-22	4.07258e-20	SLC7A5
ENSG00000279658	148.34	2.00602	0.209228	9.58772	9.00563e-22	4.15571e-20	NA
ENSG00000267984	631.163	2.57045	0.268236	9.58279	9.44558e-22	4.35219e-20	NA
ENSG00000206527	1337.21	2.04478	0.213394	9.58215	9.50481e-22	4.37292e-20	HACD2
ENSG00000170348	8152.36	1.77951	0.185736	9.58088	9.62214e-22	4.42029e-20	TMED10
ENSG00000164587	8946.7	-1.10326	0.115184	-9.57822	9.8732e-22	4.52885e-20	RPS14
ENSG00000139437	1978.35	1.53303	0.16009	9.57605	1.00831e-21	4.61822e-20	TCHP
ENSG00000150433	338.988	2.16432	0.226023	9.57565	1.01215e-21	4.62893e-20	TMEM218
ENSG00000179218	20669.7	1.58796	0.16586	9.57413	1.02722e-21	4.69085e-20	CALR
ENSG00000133321	269.852	-8.17972	0.854372	-9.57396	1.02886e-21	4.69139e-20	RARRES3
ENSG00000163513	4658.33	1.79332	0.187368	9.57111	1.05764e-21	4.81545e-20	TGFBR2
ENSG00000167874	529.146	-1.74842	0.182691	-9.57034	1.06553e-21	4.84423e-20	TMEM88
ENSG00000185862	10736.5	2.14271	0.224052	9.56344	1.13911e-21	5.1711e-20	EVI2B
ENSG00000270629	1594.12	-2.4791	0.259324	-9.55984	1.17939e-21	5.32734e-20	NBPF14
ENSG00000124356	1346.96	2.28431	0.238948	9.55987	1.17906e-21	5.32734e-20	STAMBP
ENSG00000179097	30.5547	-8.64013	0.903762	-9.56019	1.17543e-21	5.32734e-20	HTR1F
ENSG00000124299	849.098	2.73759	0.286367	9.55975	1.18046e-21	5.32734e-20	PEPD
ENSG00000126803	3569.8	-5.77095	0.603799	-9.55773	1.20367e-21	5.4241e-20	HSPA2
ENSG00000188290	49.932	-5.36501	0.561865	-9.54856	1.31505e-21	5.91736e-20	HES4
ENSG00000160606	118.861	-4.34457	0.455218	-9.54393	1.37517e-21	6.17883e-20	TLCD1
ENSG00000115053	25127.6	-0.894335	0.0937117	-9.54347	1.38133e-21	6.19742e-20	NCL
ENSG00000139154	1017.16	-1.31685	0.138045	-9.53928	1.43826e-21	6.44347e-20	AEBP2
ENSG00000173762	26.6971	-8.82899	0.92575	-9.53713	1.46841e-21	6.56897e-20	CD7
ENSG00000213977	633.377	3.30105	0.346226	9.53438	1.50784e-21	6.73552e-20	TAX1BP3
ENSG00000232517	160.505	-8.63749	0.906106	-9.53253	1.53497e-21	6.84676e-20	NA
ENSG00000283904	2416.48	-4.12763	0.433291	-9.52623	1.63102e-21	7.26464e-20	MIR155
ENSG00000021355	3604.58	-3.3357	0.350261	-9.52346	1.67503e-21	7.44989e-20	SERPINB1
ENSG00000120885	429.516	-7.45452	0.782846	-9.52233	1.69334e-21	7.52043e-20	CLU
ENSG00000188643	499.063	8.45922	0.88879	9.51769	1.77071e-21	7.8527e-20	S100A16
ENSG00000104325	1961.21	2.54221	0.267165	9.51551	1.80832e-21	8.00795e-20	DECR1
ENSG00000278144	170.119	-4.32451	0.45469	-9.5109	1.89018e-21	8.3584e-20	NA
ENSG00000089597	2692.87	1.13876	0.119739	9.51032	1.90076e-21	8.3931e-20	GANAB
ENSG00000243649	910.588	-7.59882	0.799425	-9.50536	1.9936e-21	8.79041e-20	CFB
ENSG00000113240	939.793	-1.91092	0.201072	-9.50365	2.02655e-21	8.92293e-20	CLK4
ENSG00000110330	3186	-1.45187	0.152784	-9.50272	2.04474e-21	8.99014e-20	BIRC2
ENSG00000278677	1154.65	-7.21238	0.759072	-9.50158	2.06731e-21	9.07638e-20	HIST1H2AM
ENSG00000179144	273.381	-6.2044	0.653363	-9.49611	2.17885e-21	9.55243e-20	GIMAP7
ENSG00000135414	397.731	-1.86234	0.196205	-9.4918	2.27077e-21	9.94123e-20	GDF11
ENSG00000007350	3757	4.81901	0.507788	9.49019	2.30609e-21	1.00815e-19	TKTL1
ENSG00000115306	2014.89	-5.07407	0.534798	-9.48784	2.35881e-21	1.02973e-19	SPTBN1
ENSG00000196735	6347.51	-4.11044	0.433339	-9.4855	2.41215e-21	1.05153e-19	HLA-DQA1
ENSG00000242299	117.81	-1.54685	0.1631	-9.48405	2.44602e-21	1.06478e-19	NA
ENSG00000177494	52.4637	-7.60921	0.802534	-9.48148	2.50703e-21	1.0898e-19	ZBED2
ENSG00000196405	3219.9	2.98085	0.314656	9.47335	2.71011e-21	1.17641e-19	EVL
ENSG00000163870	664.497	-2.30567	0.243404	-9.47261	2.72945e-21	1.18314e-19	TPRA1
ENSG00000261172	83.3145	-7.93041	0.837238	-9.4721	2.74263e-21	1.18717e-19	NA
ENSG00000107201	4742.58	-4.79424	0.506692	-9.46185	3.02547e-21	1.30592e-19	DDX58
ENSG00000185669	875.422	4.69714	0.496427	9.4619	3.02386e-21	1.30592e-19	SNAI3
ENSG00000005339	11656	-1.66366	0.175837	-9.46139	3.03862e-21	1.30976e-19	CREBBP
ENSG00000232021	42.1952	-9.49886	1.00445	-9.45677	3.17597e-21	1.36705e-19	LEF1-AS1
ENSG00000261779	298.171	-1.93128	0.204234	-9.45623	3.19249e-21	1.37223e-19	NA
ENSG00000127445	179.6	1.31614	0.139201	9.45494	3.2322e-21	1.38736e-19	PIN1
ENSG00000198771	1042.91	-3.30174	0.349242	-9.454	3.26116e-21	1.39784e-19	RCSD1
ENSG00000148841	4771.1	2.32728	0.24629	9.44933	3.41003e-21	1.45962e-19	ITPRIP
ENSG00000186265	79.2582	-6.02015	0.637132	-9.44882	3.42659e-21	1.46467e-19	BTLA
ENSG00000142920	328.749	-11.3089	1.19694	-9.44821	3.44683e-21	1.47127e-19	AZIN2
ENSG00000023171	491.905	-6.245	0.661242	-9.44436	3.57594e-21	1.52426e-19	GRAMD1B
ENSG00000211660	110.002	-8.89434	0.941881	-9.44317	3.61684e-21	1.53956e-19	NA
ENSG00000260934	459.053	1.99477	0.211634	9.42556	4.27802e-21	1.81848e-19	NA
ENSG00000145390	1565.59	-3.40894	0.361702	-9.42472	4.31274e-21	1.83071e-19	USP53
ENSG00000112874	43.6333	3.91993	0.416071	9.42132	4.45449e-21	1.88827e-19	NUDT12
ENSG00000105939	12820.1	-3.55466	0.377378	-9.41937	4.53821e-21	1.92111e-19	ZC3HAV1
ENSG00000158062	9819.71	1.98854	0.211192	9.41577	4.6961e-21	1.98522e-19	UBXN11
ENSG00000047365	1802.68	-2.22862	0.236958	-9.40512	5.19716e-21	2.19402e-19	ARAP2
ENSG00000274767	9550.48	-5.49481	0.585289	-9.3882	6.10322e-21	2.57298e-19	NA
ENSG00000263276	858.792	2.08924	0.222619	9.38484	6.30144e-21	2.65291e-19	NA
ENSG00000101445	636.576	-5.27006	0.561779	-9.38102	6.53366e-21	2.74691e-19	PPP1R16B
ENSG00000255245	292.354	-5.26973	0.562691	-9.36524	7.58803e-21	3.18583e-19	FXYD6-FXYD2
ENSG00000174944	120.249	-6.96538	0.743998	-9.3621	7.81703e-21	3.2775e-19	P2RY14
ENSG00000198948	190.224	-6.11544	0.653293	-9.36095	7.90254e-21	3.30884e-19	MFAP3L
ENSG00000186529	123.991	8.03248	0.85853	9.35608	8.27463e-21	3.45992e-19	CYP4F3
ENSG00000035862	3409.65	3.29056	0.351729	9.35539	8.32889e-21	3.47788e-19	TIMP2
ENSG00000244255	961.652	-7.12498	0.762372	-9.34581	9.11909e-21	3.80267e-19	NA
ENSG00000280411	31.8412	-9.09609	0.973365	-9.34499	9.18979e-21	3.82696e-19	NA
ENSG00000177425	79.4902	-5.64633	0.604527	-9.34008	9.62646e-21	4.00338e-19	PAWR
ENSG00000005075	424.907	1.32638	0.142052	9.33733	9.87901e-21	4.10286e-19	POLR2J
ENSG00000169245	7130.96	-13.7838	1.47731	-9.33032	1.05549e-20	4.37763e-19	CXCL10
ENSG00000115828	2570.8	3.23293	0.346617	9.32708	1.08825e-20	4.50743e-19	QPCT
ENSG00000136731	4027.51	1.62182	0.173899	9.32622	1.09709e-20	4.53794e-19	UGGT1
ENSG00000120594	5791.22	2.51066	0.269232	9.32527	1.10697e-20	4.57264e-19	PLXDC2
ENSG00000215788	109.138	-7.59799	0.815304	-9.3192	1.17218e-20	4.82985e-19	TNFRSF25
ENSG00000136840	862.391	3.49001	0.374497	9.31918	1.17238e-20	4.82985e-19	ST6GALNAC4
ENSG00000179388	2173.55	-4.43955	0.476611	-9.31482	1.22159e-20	5.02586e-19	EGR3
ENSG00000023909	6934.03	-2.90459	0.311839	-9.31439	1.22658e-20	5.03962e-19	GCLM
ENSG00000211679	1322.26	-9.30102	0.998619	-9.31388	1.23246e-20	5.05704e-19	NA
ENSG00000054267	6591.11	-1.0076	0.108212	-9.31129	1.26291e-20	5.17506e-19	ARID4B
ENSG00000211767	42.0689	-6.61954	0.711079	-9.30915	1.28854e-20	5.27304e-19	NA
ENSG00000110777	102.323	-5.02424	0.539838	-9.30694	1.31567e-20	5.37692e-19	POU2AF1
ENSG00000197818	1972.98	-1.76751	0.189952	-9.30504	1.33937e-20	5.4665e-19	SLC9A8
ENSG00000173517	4084.94	-1.21114	0.130189	-9.30297	1.36582e-20	5.56709e-19	PEAK1
ENSG00000134317	384.936	4.94235	0.531362	9.30129	1.38757e-20	5.64823e-19	GRHL1
ENSG00000283705	70.1554	-7.21053	0.775319	-9.30008	1.40344e-20	5.70527e-19	MIR92A1
ENSG00000135074	2397.53	-5.17586	0.556721	-9.29705	1.44396e-20	5.86226e-19	ADAM19
ENSG00000174130	1365.72	2.80998	0.302413	9.29187	1.51604e-20	6.14677e-19	TLR6
ENSG00000077150	2752.08	-2.57183	0.276974	-9.28546	1.61011e-20	6.51957e-19	NFKB2
ENSG00000136997	2271.73	-2.17275	0.234038	-9.28374	1.6363e-20	6.6169e-19	MYC
ENSG00000197872	4861.09	-4.96006	0.534288	-9.2835	1.64e-20	6.62314e-19	FAM49A
ENSG00000106477	110.941	3.34664	0.360504	9.28323	1.64419e-20	6.63135e-19	CEP41
ENSG00000153113	5950.9	-1.34673	0.145139	-9.2789	1.71236e-20	6.89723e-19	CAST
ENSG00000170961	104.024	-8.06981	0.869757	-9.27824	1.72301e-20	6.93107e-19	HAS2
ENSG00000118513	351.342	-4.50081	0.485212	-9.27596	1.76029e-20	7.07175e-19	MYB
ENSG00000106049	285.241	2.91426	0.314328	9.27139	1.8374e-20	7.3719e-19	HIBADH
ENSG00000124831	25606.4	1.34369	0.144974	9.26848	1.88822e-20	7.56592e-19	LRRFIP1
ENSG00000249180	760.185	-1.6116	0.173947	-9.2649	1.95251e-20	7.81336e-19	NA
ENSG00000105245	527.689	3.68865	0.398228	9.26266	1.994e-20	7.96898e-19	NUMBL
ENSG00000272768	155.263	-2.65857	0.287106	-9.25987	2.04675e-20	8.16921e-19	NA
ENSG00000105373	2466.56	-2.31392	0.250084	-9.25257	2.19156e-20	8.73581e-19	NOP53
ENSG00000111348	21039.5	2.41274	0.260841	9.24982	2.24866e-20	8.95181e-19	ARHGDIB
ENSG00000136527	10208.5	-1.11712	0.120847	-9.24412	2.37174e-20	9.42959e-19	TRA2B
ENSG00000214194	1565.33	2.04514	0.221276	9.2425	2.40813e-20	9.56188e-19	SMIM30
ENSG00000134780	3056.63	2.67542	0.289504	9.24139	2.43307e-20	9.64845e-19	DAGLA
ENSG00000227825	253.583	4.39786	0.476021	9.2388	2.49272e-20	9.87226e-19	SLC9A7P1
ENSG00000088538	541.575	3.73499	0.404453	9.23467	2.5909e-20	1.02479e-18	DOCK3
ENSG00000269403	696.378	2.56447	0.277914	9.22758	2.76822e-20	1.09352e-18	NA
ENSG00000269826	280.54	-8.43238	0.914159	-9.2242	2.85689e-20	1.1271e-18	NA
ENSG00000230417	271.788	-8.62201	0.935225	-9.21918	2.99377e-20	1.17958e-18	LINC00595
ENSG00000126860	3493.8	2.07061	0.224654	9.21689	3.05834e-20	1.20348e-18	EVI2A
ENSG00000197061	573.531	-5.82372	0.631986	-9.21495	3.11411e-20	1.22386e-18	HIST1H4C
ENSG00000211675	1580.2	-8.4372	0.915983	-9.21109	3.22826e-20	1.2671e-18	NA
ENSG00000084754	14670.9	1.69572	0.184301	9.20084	3.55172e-20	1.39228e-18	HADHA
ENSG00000166012	3326.83	-1.43555	0.156082	-9.19738	3.66796e-20	1.43602e-18	TAF1D
ENSG00000100523	1183.68	-2.41077	0.262146	-9.1963	3.70476e-20	1.44858e-18	DDHD1
ENSG00000181744	936.639	-1.60561	0.17461	-9.19541	3.73576e-20	1.45884e-18	DIPK2A
ENSG00000155008	1091.9	2.23034	0.24263	9.19232	3.84441e-20	1.49937e-18	APOOL
ENSG00000115594	9532.18	-3.98943	0.434063	-9.19091	3.89547e-20	1.51736e-18	IL1R1
ENSG00000160271	801.4	-2.96301	0.32243	-9.18961	3.9425e-20	1.53373e-18	RALGDS
ENSG00000274944	785.586	1.35236	0.147295	9.18133	4.25783e-20	1.65431e-18	GJA9-MYCBP
ENSG00000171105	1194.19	2.64797	0.288425	9.18079	4.27928e-20	1.66055e-18	INSR
ENSG00000142534	17798.5	-1.13445	0.123613	-9.17746	4.41395e-20	1.71064e-18	RPS11
ENSG00000135083	28.3948	-7.47174	0.814904	-9.16886	4.7804e-20	1.85033e-18	CCNJL
ENSG00000264769	96.5583	-2.61813	0.285585	-9.1676	4.83647e-20	1.86968e-18	NA
ENSG00000214548	78.4131	-8.61146	0.939543	-9.16559	4.92756e-20	1.9025e-18	MEG3
ENSG00000254709	1635.96	-8.32468	0.908385	-9.16426	4.98882e-20	1.92373e-18	IGLL5
ENSG00000127952	1199.09	3.03702	0.331615	9.15826	5.27402e-20	2.03116e-18	STYXL1
ENSG00000101019	369.363	2.1334	0.233032	9.15497	5.43711e-20	2.09135e-18	UQCC1
ENSG00000161048	213.666	1.99457	0.217984	9.15007	5.68953e-20	2.1857e-18	NAPEPLD
ENSG00000272619	30.3709	7.78593	0.850994	9.14921	5.73507e-20	2.20045e-18	NA
ENSG00000161999	539.336	1.08303	0.118391	9.14797	5.80117e-20	2.22303e-18	JMJD8
ENSG00000095951	12984.8	-2.20789	0.241391	-9.14653	5.87929e-20	2.25017e-18	HIVEP1
ENSG00000134072	889.742	3.14022	0.343565	9.14012	6.23842e-20	2.38464e-18	CAMK1
ENSG00000211893	1020.45	-8.90539	0.974461	-9.13879	6.31568e-20	2.41118e-18	NA
ENSG00000189120	50.3215	6.3838	0.698641	9.13745	6.39433e-20	2.43818e-18	SP6
ENSG00000116221	1352.12	1.7104	0.187282	9.13275	6.67831e-20	2.5433e-18	MRPL37
ENSG00000285162	230.574	-4.84475	0.530514	-9.13218	6.71355e-20	2.55356e-18	CHN2
ENSG00000138073	756.205	1.24694	0.136552	9.13158	6.75045e-20	2.56442e-18	PREB
ENSG00000234906	326.858	10.0427	1.0999	9.13055	6.81529e-20	2.58586e-18	APOC2
ENSG00000112576	1517.24	2.37055	0.259645	9.12997	6.85209e-20	2.59661e-18	CCND3
ENSG00000165983	796.32	2.3493	0.257486	9.12396	7.24289e-20	2.74133e-18	PTER
ENSG00000034510	24400.6	2.35755	0.258632	9.11548	7.83196e-20	2.96063e-18	TMSB10
ENSG00000122257	6313.94	-1.41169	0.154947	-9.11077	8.18001e-20	3.08841e-18	RBBP6
ENSG00000181610	774.142	1.54046	0.169163	9.10636	8.5193e-20	3.21256e-18	MRPS23
ENSG00000272449	47.2434	-5.97779	0.656586	-9.10436	8.67792e-20	3.26836e-18	NA
ENSG00000005249	655.727	-4.84604	0.532288	-9.10417	8.69283e-20	3.26997e-18	PRKAR2B
ENSG00000110700	15808.6	-1.27101	0.139614	-9.10371	8.73016e-20	3.27638e-18	RPS13
ENSG00000129235	1046.25	1.38139	0.151739	9.10369	8.73119e-20	3.27638e-18	TXNDC17
ENSG00000239861	24.4529	-8.72448	0.95867	-9.1006	8.98312e-20	3.36681e-18	NA
ENSG00000163683	1955.7	2.07457	0.228094	9.09523	9.43876e-20	3.53327e-18	SMIM14
ENSG00000103266	513.431	1.06739	0.117523	9.08239	1.06218e-19	3.9713e-18	STUB1
ENSG00000211678	210.224	-8.44887	0.930334	-9.08154	1.0705e-19	3.99752e-18	NA
ENSG00000168002	934.858	1.74517	0.192184	9.08073	1.07844e-19	4.02231e-18	POLR2G
ENSG00000253408	584.42	-9.33199	1.02815	-9.07645	1.12176e-19	4.17881e-18	LOC101929897
ENSG00000224137	32.0312	-5.4119	0.596605	-9.07117	1.1775e-19	4.37584e-18	LINC01857
ENSG00000178538	35.8053	-7.5489	0.832179	-9.07124	1.17668e-19	4.37584e-18	CA8
ENSG00000130723	2585.87	-1.96646	0.216801	-9.07038	1.18604e-19	4.40225e-18	PRRC2B
ENSG00000175315	335.529	6.3663	0.702006	9.06873	1.20417e-19	4.46413e-18	CST6
ENSG00000105379	933.874	2.31807	0.255673	9.06656	1.22834e-19	4.54827e-18	ETFB
ENSG00000145860	1447.17	-2.65747	0.293193	-9.06387	1.25898e-19	4.65403e-18	RNF145
ENSG00000141480	2890.78	2.09565	0.231211	9.06379	1.25993e-19	4.65403e-18	ARRB2
ENSG00000177663	5262.92	2.1866	0.241259	9.06328	1.2658e-19	4.67009e-18	IL17RA
ENSG00000172775	1811.22	1.5222	0.167975	9.06205	1.28016e-19	4.71739e-18	FAM192A
ENSG00000171604	3128.55	2.41566	0.266685	9.05811	1.32732e-19	4.88533e-18	CXXC5
ENSG00000197386	4192.86	1.83867	0.203026	9.05637	1.34867e-19	4.95005e-18	HTT
ENSG00000127884	573.68	1.98015	0.218653	9.05615	1.35135e-19	4.95005e-18	ECHS1
ENSG00000183578	123.637	7.09011	0.782896	9.05626	1.34999e-19	4.95005e-18	TNFAIP8L3
ENSG00000234883	9544.13	-4.15294	0.45857	-9.05628	1.34973e-19	4.95005e-18	MIR155HG
ENSG00000198286	200.807	-7.69515	0.849821	-9.05502	1.36541e-19	4.99561e-18	CARD11
ENSG00000260441	43.0894	3.65359	0.403549	9.05364	1.38279e-19	5.05319e-18	NA
ENSG00000143514	13298.1	-3.05571	0.337542	-9.05282	1.39328e-19	5.08549e-18	TP53BP2
ENSG00000148498	60.874	-10.0272	1.10801	-9.0497	1.43356e-19	5.22629e-18	PARD3
ENSG00000117298	3449.47	-2.86956	0.317119	-9.04886	1.44475e-19	5.26084e-18	ECE1
ENSG00000132464	270.323	-6.94253	0.767953	-9.04031	1.56231e-19	5.68219e-18	ENAM
ENSG00000162616	2036.08	-3.00602	0.332704	-9.03511	1.63839e-19	5.95183e-18	DNAJB4
ENSG00000163644	648.347	-3.47661	0.384897	-9.03258	1.67667e-19	6.0837e-18	PPM1K
ENSG00000096717	1654.95	-1.98274	0.219516	-9.03231	1.6809e-19	6.09187e-18	SIRT1
ENSG00000172985	248.132	4.70183	0.520852	9.0272	1.76125e-19	6.37557e-18	SH3RF3
ENSG00000273136	783.384	-2.54797	0.282377	-9.0233	1.82513e-19	6.59903e-18	NBPF26
ENSG00000224985	131.646	1.91328	0.212095	9.02084	1.86653e-19	6.74077e-18	NA
ENSG00000269072	103.995	5.41794	0.600632	9.0204	1.87403e-19	6.75992e-18	LOC101928517
ENSG00000142089	3795.68	-6.64629	0.73686	-9.01974	1.8854e-19	6.79295e-18	IFITM3
ENSG00000157404	812.788	-9.00336	0.99834	-9.01834	1.90969e-19	6.87241e-18	KIT
ENSG00000104823	2727.31	2.37084	0.262938	9.01671	1.93831e-19	6.96727e-18	ECH1
ENSG00000004799	823.147	2.23719	0.248179	9.0144	1.97944e-19	7.1068e-18	PDK4
ENSG00000152056	360.036	-3.45427	0.383308	-9.01174	2.02815e-19	7.27318e-18	AP1S3
ENSG00000143507	4453.54	-1.89546	0.210391	-9.00922	2.07528e-19	7.43351e-18	DUSP10
ENSG00000169689	139.129	2.91759	0.32386	9.00878	2.08356e-19	7.45447e-18	CENPX
ENSG00000107798	15745.2	3.97413	0.441249	9.00656	2.12617e-19	7.59809e-18	LIPA
ENSG00000263826	197.453	-2.12572	0.236337	-8.99444	2.37444e-19	8.47546e-18	NA
ENSG00000137747	55.8965	-7.99115	0.888693	-8.99202	2.42727e-19	8.65398e-18	TMPRSS13
ENSG00000113282	3435.56	-2.11952	0.235872	-8.98591	2.56594e-19	9.13778e-18	CLINT1
ENSG00000116459	6350.31	1.29243	0.143847	8.98479	2.59229e-19	9.22091e-18	ATP5PB
ENSG00000170423	88.051	5.38989	0.59993	8.98419	2.60656e-19	9.26097e-18	KRT78
ENSG00000240859	323.217	5.40011	0.60118	8.98252	2.64634e-19	9.39145e-18	LOC100507642
ENSG00000136161	2646.98	2.69749	0.300323	8.98197	2.65954e-19	9.4274e-18	RCBTB2
ENSG00000182264	290.806	-11.2356	1.25109	-8.98063	2.69226e-19	9.53242e-18	IZUMO1
ENSG00000275857	140.524	3.13657	0.349518	8.974	2.85943e-19	1.01126e-17	NA
ENSG00000165629	2708.49	1.22729	0.136797	8.9716	2.92245e-19	1.03236e-17	ATP5F1C
ENSG00000120162	2410.64	3.82979	0.426967	8.96977	2.97124e-19	1.0484e-17	MOB3B
ENSG00000110931	1466.81	-2.17343	0.242361	-8.96773	3.02698e-19	1.06684e-17	CAMKK2
ENSG00000131504	6008.86	0.934711	0.104247	8.96628	3.06697e-19	1.07969e-17	DIAPH1
ENSG00000147459	5168.52	1.24651	0.139039	8.96515	3.09849e-19	1.08954e-17	DOCK5
ENSG00000116237	819.893	2.21228	0.24681	8.96346	3.14643e-19	1.10513e-17	ICMT
ENSG00000175216	2484.46	1.71727	0.191724	8.95699	3.3367e-19	1.17063e-17	CKAP5
ENSG00000175592	2203.94	-2.95317	0.329724	-8.95651	3.35126e-19	1.17439e-17	FOSL1
ENSG00000272325	3250.95	1.53411	0.171292	8.95615	3.36202e-19	1.17682e-17	NUDT3
ENSG00000077232	2177.66	2.41195	0.269344	8.95491	3.40025e-19	1.18885e-17	DNAJC10
ENSG00000032389	193.242	1.9221	0.214711	8.95202	3.4905e-19	1.21902e-17	EIPR1
ENSG00000136696	3179.06	4.56144	0.509651	8.95011	3.55118e-19	1.2388e-17	IL36B
ENSG00000261269	2445.02	3.90259	0.436256	8.94564	3.69793e-19	1.28853e-17	NA
ENSG00000173110	2019.64	-5.37003	0.600342	-8.94495	3.7211e-19	1.29514e-17	HSPA6
ENSG00000148303	22915.7	-1.05779	0.118288	-8.94247	3.80576e-19	1.3231e-17	RPL7A
ENSG00000182489	99.753	6.87808	0.769465	8.93878	3.93493e-19	1.36647e-17	XKRX
ENSG00000131469	8150.28	-1.09337	0.122364	-8.9354	4.05698e-19	1.40726e-17	RPL27
ENSG00000111644	138.171	-4.76734	0.533985	-8.92786	4.34326e-19	1.50486e-17	ACRBP
ENSG00000128654	419.702	3.22772	0.361569	8.927	4.37731e-19	1.51495e-17	MTX2
ENSG00000120318	1395.21	2.04168	0.229059	8.91331	4.95308e-19	1.71229e-17	ARAP3
ENSG00000283268	502.055	-7.05452	0.791924	-8.90807	5.19264e-19	1.79309e-17	NA
ENSG00000163812	2151.14	2.01653	0.22646	8.90461	5.35738e-19	1.84791e-17	ZDHHC3
ENSG00000143222	1102.82	1.34699	0.151275	8.90427	5.37376e-19	1.85148e-17	UFC1
ENSG00000276166	40.1658	3.28193	0.368594	8.90391	5.39134e-19	1.85546e-17	NA
ENSG00000106069	225.994	-4.6873	0.526752	-8.89849	5.66095e-19	1.94606e-17	CHN2
ENSG00000066294	15224.2	3.631	0.408085	8.89765	5.7044e-19	1.95881e-17	CD84
ENSG00000111796	767.88	-8.95474	1.0067	-8.89514	5.83477e-19	2.00134e-17	KLRB1
ENSG00000150054	151.535	-3.60813	0.40582	-8.89097	6.05786e-19	2.07554e-17	MPP7
ENSG00000095637	5256.16	4.54201	0.51099	8.88865	6.18583e-19	2.11703e-17	SORBS1
ENSG00000279086	312.363	-2.94309	0.331136	-8.88787	6.2291e-19	2.12946e-17	NA
ENSG00000185507	1811.08	-3.65545	0.411297	-8.8876	6.24433e-19	2.1323e-17	IRF7
ENSG00000131018	901.945	-2.97357	0.334691	-8.88453	6.41939e-19	2.18965e-17	SYNE1
ENSG00000171855	80.3118	-10.4188	1.17278	-8.88384	6.45899e-19	2.20071e-17	IFNB1
ENSG00000100412	2858.96	1.64023	0.184669	8.88199	6.56736e-19	2.23516e-17	ACO2
ENSG00000139567	153.196	6.4213	0.722998	8.88149	6.59699e-19	2.24276e-17	ACVRL1
ENSG00000159023	1602.22	-2.59603	0.292313	-8.88101	6.62588e-19	2.25009e-17	EPB41
ENSG00000102181	513.845	2.39395	0.269641	8.87828	6.79021e-19	2.30335e-17	CD99L2
ENSG00000135390	817.733	1.84594	0.207939	8.8773	6.85027e-19	2.32116e-17	ATP5MC2
ENSG00000166532	616.286	-2.84121	0.320072	-8.87676	6.8834e-19	2.32982e-17	RIMKLB
ENSG00000149485	2064.51	2.28427	0.257375	8.87525	6.97753e-19	2.35908e-17	FADS1
ENSG00000273335	81.2987	-7.3114	0.824223	-8.87066	7.27143e-19	2.45575e-17	NA
ENSG00000103740	2503.15	2.12688	0.239785	8.86996	7.31747e-19	2.46858e-17	ACSBG1
ENSG00000211694	34.6523	-9.19412	1.03671	-8.86858	7.40813e-19	2.49643e-17	NA
ENSG00000160194	1239.08	1.28136	0.144523	8.86612	7.57369e-19	2.54942e-17	NDUFV3
ENSG00000184292	3359.98	6.36327	0.717768	8.86536	7.62556e-19	2.56127e-17	TACSTD2
ENSG00000112137	7642.26	-2.57609	0.290576	-8.86546	7.61898e-19	2.56127e-17	PHACTR1
ENSG00000112367	840.777	2.74101	0.309207	8.86465	7.67457e-19	2.57492e-17	FIG4
ENSG00000149679	322.765	1.60484	0.181044	8.86438	7.69332e-19	2.5784e-17	CABLES2
ENSG00000138698	1755.01	2.54475	0.287191	8.86084	7.94121e-19	2.65858e-17	RAP1GDS1
ENSG00000225339	1962.86	1.93129	0.218015	8.85853	8.10775e-19	2.71138e-17	NA
ENSG00000167779	296.714	4.97596	0.561848	8.85643	8.26205e-19	2.75997e-17	IGFBP6
ENSG00000081059	551.004	-3.28381	0.370903	-8.85355	8.47753e-19	2.82888e-17	TCF7
ENSG00000182985	123.574	-6.6422	0.751007	-8.84439	9.20286e-19	3.06759e-17	CADM1
ENSG00000164483	128.225	-6.04737	0.683811	-8.84362	9.26634e-19	3.0854e-17	SAMD3
ENSG00000162975	168.123	10.2524	1.16008	8.83771	9.76993e-19	3.24956e-17	KCNF1
ENSG00000012779	370.968	-5.87708	0.665416	-8.83219	1.02643e-18	3.41029e-17	ALOX5
ENSG00000140511	185.382	-7.49632	0.848781	-8.83186	1.02946e-18	3.41667e-17	HAPLN3
ENSG00000255750	427.007	5.69123	0.64453	8.83004	1.04636e-18	3.46569e-17	NA
ENSG00000283762	74.5746	-8.32222	0.94249	-8.83003	1.04648e-18	3.46569e-17	MIR20A
ENSG00000257342	2435.16	1.48458	0.168215	8.82549	1.08983e-18	3.60535e-17	NA
ENSG00000149273	9755.63	-1.26579	0.14354	-8.81839	1.16118e-18	3.83726e-17	RPS3
ENSG00000259007	382.479	-4.27151	0.484498	-8.81635	1.18254e-18	3.90364e-17	NA
ENSG00000138100	104.527	6.93846	0.787068	8.81558	1.19069e-18	3.92635e-17	TRIM54
ENSG00000108551	979.126	-5.81181	0.659556	-8.81169	1.23273e-18	4.0606e-17	RASD1
ENSG00000119862	138.589	-4.74222	0.538294	-8.80971	1.25473e-18	4.12865e-17	LGALSL
ENSG00000238025	64.8993	-8.99447	1.0211	-8.8086	1.26719e-18	4.16519e-17	NA
ENSG00000100413	1954.71	1.43897	0.163365	8.80832	1.27036e-18	4.17116e-17	POLR3H
ENSG00000284122	104.295	6.98708	0.79328	8.80784	1.2758e-18	4.18454e-17	MIR6717
ENSG00000172572	64.6306	-10.1082	1.14772	-8.8072	1.28315e-18	4.20418e-17	PDE3A
ENSG00000171643	147.964	4.43806	0.503947	8.80661	1.28985e-18	4.22163e-17	S100Z
ENSG00000198478	340.709	-6.00144	0.681504	-8.80618	1.29487e-18	4.23352e-17	SH3BGRL2
ENSG00000120896	390.785	3.61237	0.410343	8.80329	1.32859e-18	4.33918e-17	SORBS3
ENSG00000255439	481.758	1.73117	0.196839	8.79483	1.43261e-18	4.67394e-17	NA
ENSG00000169860	305.004	-4.43528	0.504435	-8.79257	1.46175e-18	4.76393e-17	P2RY1
ENSG00000077238	2273.19	-1.761	0.200301	-8.79174	1.4726e-18	4.79422e-17	IL4R
ENSG00000160408	1750.42	2.59897	0.29582	8.78564	1.55477e-18	5.05637e-17	ST6GALNAC6
ENSG00000100596	2520.66	-1.68416	0.191873	-8.77748	1.67183e-18	5.43133e-17	SPTLC2
ENSG00000282173	32.3302	-8.71741	0.993321	-8.77603	1.69343e-18	5.4957e-17	NA
ENSG00000111676	1658.02	1.38474	0.157802	8.77517	1.70643e-18	5.53204e-17	ATN1
ENSG00000071205	3360.61	1.82129	0.20761	8.77264	1.74524e-18	5.65191e-17	ARHGAP10
ENSG00000233392	38.4492	-9.33687	1.06455	-8.77072	1.77521e-18	5.73687e-17	LOC200772
ENSG00000163736	35450.8	3.05857	0.34872	8.77084	1.77337e-18	5.73687e-17	PPBP
ENSG00000173486	1530.56	1.73451	0.197839	8.7673	1.83001e-18	5.90775e-17	FKBP2
ENSG00000132821	27.842	7.28955	0.83156	8.76611	1.84939e-18	5.96404e-17	VSTM2L
ENSG00000162493	72.6014	4.57346	0.522171	8.75855	1.97781e-18	6.37148e-17	PDPN
ENSG00000198736	674.332	2.96251	0.338345	8.75589	2.02504e-18	6.51682e-17	MSRB1
ENSG00000197614	85.8762	-4.58543	0.523816	-8.7539	2.06109e-18	6.62587e-17	MFAP5
ENSG00000163682	20863.9	-1.44985	0.165675	-8.75113	2.1123e-18	6.78342e-17	RPL9
ENSG00000203814	1061.07	-5.85555	0.669245	-8.74949	2.14325e-18	6.87562e-17	HIST2H2BF
ENSG00000157600	1551.61	1.80866	0.206725	8.74911	2.15036e-18	6.89124e-17	TMEM164
ENSG00000155970	42.1117	-7.5365	0.863291	-8.72996	2.54755e-18	8.1556e-17	MICU3
ENSG00000249700	275.353	2.79301	0.32001	8.72788	2.59495e-18	8.2987e-17	SRD5A3-AS1
ENSG00000108256	6584.95	-1.11923	0.128254	-8.72668	2.62256e-18	8.37829e-17	NUFIP2
ENSG00000181026	1296.54	-2.71282	0.311173	-8.71805	2.83028e-18	9.0325e-17	AEN
ENSG00000102554	685.228	-4.27814	0.49088	-8.71525	2.90115e-18	9.24908e-17	KLF5
ENSG00000204054	1916.57	1.83006	0.209991	8.71498	2.90798e-18	9.26125e-17	LINC00963
ENSG00000169224	244.294	-6.65522	0.763911	-8.71204	2.98467e-18	9.49563e-17	GCSAML
ENSG00000228420	82.4501	7.86791	0.903263	8.71054	3.02425e-18	9.6116e-17	NA
ENSG00000165949	74.6265	-9.95816	1.14353	-8.70827	3.08549e-18	9.7961e-17	IFI27
ENSG00000165702	192.796	-3.89861	0.44814	-8.69954	3.33225e-18	1.05686e-16	GFI1B
ENSG00000006715	2283.03	1.92016	0.220762	8.69788	3.3814e-18	1.07135e-16	VPS41
ENSG00000255363	393.446	-5.55743	0.639056	-8.69631	3.42862e-18	1.08519e-16	NA
ENSG00000106415	179.028	-3.30184	0.379733	-8.69516	3.46353e-18	1.09511e-16	GLCCI1
ENSG00000141753	114.169	-6.80033	0.782144	-8.69447	3.4845e-18	1.10061e-16	IGFBP4
ENSG00000156467	1863.53	1.58042	0.181785	8.69385	3.50346e-18	1.10546e-16	UQCRB
ENSG00000225032	1285.82	2.3776	0.273488	8.69361	3.51113e-18	1.10674e-16	LOC102723566
ENSG00000225963	565.178	-4.80075	0.552328	-8.69184	3.56613e-18	1.12293e-16	NA
ENSG00000111331	6034.18	-4.31787	0.49679	-8.69153	3.57577e-18	1.12481e-16	OAS3
ENSG00000250334	49.9657	-9.74011	1.12094	-8.68921	3.64955e-18	1.14685e-16	LINC00989
ENSG00000184983	1719.8	1.24448	0.14326	8.68685	3.72617e-18	1.16973e-16	NDUFA6
ENSG00000255221	235.035	-6.64007	0.764921	-8.68072	3.93258e-18	1.23327e-16	CARD17
ENSG00000206573	2566.19	-2.48199	0.286042	-8.67699	4.06391e-18	1.27315e-16	THUMPD3-AS1
ENSG00000138496	3452.98	-3.72801	0.429742	-8.67498	4.13609e-18	1.29445e-16	PARP9
ENSG00000108439	755.215	3.43599	0.396377	8.66848	4.37945e-18	1.36921e-16	PNPO
ENSG00000270103	803.495	-4.56276	0.526379	-8.6682	4.39002e-18	1.37112e-16	NA
ENSG00000144320	1096.64	1.93275	0.223001	8.667	4.43653e-18	1.38424e-16	LNPK
ENSG00000126882	269.259	2.42597	0.279937	8.66611	4.47134e-18	1.39369e-16	FAM78A
ENSG00000179335	1619.23	-1.41109	0.162858	-8.66452	4.53418e-18	1.41184e-16	CLK3
ENSG00000149294	1267.23	4.46918	0.515928	8.66241	4.61902e-18	1.43535e-16	NCAM1
ENSG00000262160	1508.55	1.98273	0.228888	8.66245	4.61714e-18	1.43535e-16	NA
ENSG00000158477	164.613	6.28635	0.726393	8.6542	4.96395e-18	1.54098e-16	CD1A
ENSG00000211937	63.9569	-10.0959	1.16663	-8.65393	4.97574e-18	1.54308e-16	NA
ENSG00000109536	1599.34	1.36746	0.158152	8.64649	5.31081e-18	1.64533e-16	FRG1
ENSG00000257524	2160.08	2.899	0.335354	8.6446	5.39924e-18	1.67105e-16	ST6GALNAC6
ENSG00000160796	1357.38	-4.48137	0.518495	-8.64303	5.47405e-18	1.69249e-16	NBEAL2
ENSG00000267212	52.3648	-7.86037	0.909584	-8.64172	5.53754e-18	1.7104e-16	NA
ENSG00000169499	2997.49	-2.21628	0.256474	-8.64135	5.55512e-18	1.71411e-16	PLEKHA2
ENSG00000181218	289.966	-6.0657	0.702299	-8.63691	5.77537e-18	1.78029e-16	HIST3H2A
ENSG00000062598	3367.52	1.76142	0.204021	8.63356	5.94695e-18	1.83134e-16	ELMO2
ENSG00000102908	25000.1	-1.938	0.224496	-8.63266	5.994e-18	1.84398e-16	NFAT5
ENSG00000049249	994.895	-3.58797	0.415646	-8.63227	6.01438e-18	1.8484e-16	TNFRSF9
ENSG00000104870	1203.53	2.3151	0.268312	8.62839	6.22197e-18	1.91029e-16	FCGRT
ENSG00000231955	291.449	2.09455	0.242773	8.62759	6.26572e-18	1.9218e-16	NA
ENSG00000125740	7306.47	-3.77524	0.437649	-8.62618	6.34324e-18	1.94364e-16	FOSB
ENSG00000162366	31.3908	-9.08198	1.05301	-8.62477	6.42227e-18	1.96589e-16	PDZK1IP1
ENSG00000284436	59.2222	3.81045	0.44211	8.61879	6.76666e-18	2.06925e-16	MIR6869
ENSG00000179958	310.63	2.3871	0.277004	8.61755	6.84016e-18	2.08965e-16	DCTPP1
ENSG00000169418	454.587	7.37279	0.855746	8.61563	6.95595e-18	2.12291e-16	NPR1
ENSG00000120756	136.799	4.9906	0.579298	8.6149	7.00016e-18	2.13428e-16	PLS1
ENSG00000128039	920.747	2.98858	0.346964	8.61351	7.08575e-18	2.15824e-16	SRD5A3
ENSG00000115598	74.4627	-4.94284	0.573876	-8.61308	7.11248e-18	2.16424e-16	IL1RL2
ENSG00000071054	13946.9	-2.84591	0.330566	-8.6092	7.35718e-18	2.23648e-16	MAP4K4
ENSG00000240571	169.536	1.87122	0.21737	8.60849	7.40304e-18	2.2482e-16	NA
ENSG00000126353	11593.6	-3.64709	0.423679	-8.60815	7.42507e-18	2.25266e-16	CCR7
ENSG00000117139	5405.03	-1.8386	0.213613	-8.60717	7.48854e-18	2.26744e-16	KDM5B
ENSG00000250751	129.408	-5.71323	0.663769	-8.60725	7.48372e-18	2.26744e-16	NA
ENSG00000233355	23.2233	-8.25809	0.960258	-8.59987	7.98072e-18	2.41409e-16	CHRM3-AS2
ENSG00000142102	130.179	-8.12365	0.944752	-8.59872	8.06131e-18	2.43607e-16	PGGHG
ENSG00000143105	58.7733	8.73846	1.01631	8.59822	8.09642e-18	2.44427e-16	KCNA10
ENSG00000171174	407.636	-3.30025	0.383873	-8.59724	8.16538e-18	2.46268e-16	RBKS
ENSG00000237286	16.7079	-7.80618	0.90863	-8.59116	8.60967e-18	2.59413e-16	NA
ENSG00000088387	307.767	-4.09953	0.477209	-8.59064	8.64877e-18	2.60336e-16	DOCK9
ENSG00000131462	259.85	2.39639	0.279054	8.58755	8.88404e-18	2.67156e-16	TUBG1
ENSG00000088298	521.606	1.72805	0.201293	8.58475	9.10346e-18	2.73486e-16	EDEM2
ENSG00000171843	235.049	-5.29944	0.617324	-8.58453	9.12078e-18	2.73739e-16	MLLT3
ENSG00000254838	432.119	-3.17587	0.369987	-8.58372	9.18524e-18	2.75405e-16	GVINP1
ENSG00000125347	4384.71	-2.80302	0.326686	-8.58016	9.47447e-18	2.838e-16	IRF1
ENSG00000284196	115.743	-4.70367	0.548335	-8.5781	9.6456e-18	2.88645e-16	NA
ENSG00000248672	433.53	-1.73958	0.202804	-8.57765	9.68271e-18	2.89474e-16	LY75-CD302
ENSG00000166411	2881.89	2.03304	0.237045	8.57659	9.77287e-18	2.91885e-16	IDH3A
ENSG00000253372	314.891	-3.26619	0.381035	-8.57189	1.01804e-17	3.0376e-16	NA
ENSG00000274978	945.32	-4.52396	0.527831	-8.57085	1.02726e-17	3.06215e-16	RNU11
ENSG00000165997	5030.57	-2.8062	0.327552	-8.56718	1.06048e-17	3.15811e-16	ARL5B
ENSG00000148444	475.27	1.63608	0.191112	8.56082	1.12072e-17	3.33429e-16	COMMD3
ENSG00000198399	6002.87	-1.10098	0.128643	-8.55847	1.14376e-17	3.39954e-16	ITSN2
ENSG00000111266	2094.13	-3.22777	0.377629	-8.54747	1.25813e-17	3.73585e-16	DUSP16
ENSG00000124155	1880.46	1.14828	0.134348	8.54704	1.26285e-17	3.74624e-16	PIGT
ENSG00000255508	15964.9	-1.12664	0.131824	-8.54657	1.26805e-17	3.75805e-16	NA
ENSG00000163359	363.585	5.24101	0.613481	8.54307	1.30698e-17	3.86968e-16	COL6A3
ENSG00000159842	3099.37	1.15219	0.134886	8.54198	1.31938e-17	3.90265e-16	ABR
ENSG00000089009	23342.3	-0.798092	0.0934636	-8.53907	1.3531e-17	3.99853e-16	RPL6
ENSG00000136830	3713.12	2.68884	0.31497	8.53684	1.37943e-17	4.07245e-16	FAM129B
ENSG00000145287	2309.21	-5.1863	0.607709	-8.53419	1.41142e-17	4.16287e-16	PLAC8
ENSG00000255920	346.148	2.69969	0.316409	8.53229	1.43483e-17	4.22785e-16	CCND2-AS1
ENSG00000254772	15885.1	-1.12937	0.132405	-8.52965	1.46788e-17	4.3211e-16	EEF1G
ENSG00000230385	44.5481	-7.68099	0.90076	-8.52723	1.49897e-17	4.40841e-16	NA
ENSG00000137959	2898.91	-10.1593	1.19143	-8.52699	1.50209e-17	4.40949e-16	IFI44L
ENSG00000066583	1017.71	1.57257	0.184423	8.52698	1.50221e-17	4.40949e-16	ISOC1
ENSG00000115194	119.89	6.53154	0.766274	8.52376	1.54457e-17	4.52951e-16	SLC30A3
ENSG00000153395	3025.86	-3.11422	0.365474	-8.52105	1.58113e-17	4.6323e-16	LPCAT1
ENSG00000197756	7872.34	-1.25641	0.147504	-8.51779	1.62621e-17	4.75532e-16	RPL37A
ENSG00000281311	111.469	-7.01811	0.823932	-8.51783	1.62577e-17	4.75532e-16	NA
ENSG00000277887	111.404	-7.01724	0.823892	-8.51719	1.63474e-17	4.77572e-16	SNORA50C
ENSG00000196531	14953.4	-0.80577	0.0946125	-8.51653	1.6441e-17	4.79848e-16	NACA
ENSG00000062194	8224.87	-1.28244	0.150605	-8.5153	1.66159e-17	4.84494e-16	GPBP1
ENSG00000138413	2350.52	3.22956	0.379335	8.51372	1.68441e-17	4.90684e-16	IDH1
ENSG00000251127	832.201	-4.18347	0.491668	-8.50875	1.75826e-17	5.11709e-16	NA
ENSG00000234518	155.161	-4.03391	0.474356	-8.50398	1.83195e-17	5.32653e-16	NA
ENSG00000271913	508.313	-3.1896	0.375146	-8.50228	1.85896e-17	5.39995e-16	NA
ENSG00000151366	818.605	2.21238	0.260218	8.50204	1.8629e-17	5.40628e-16	NDUFC2
ENSG00000106992	653.894	5.31306	0.625018	8.50065	1.88539e-17	5.4664e-16	AK1
ENSG00000163565	4758.01	-2.44924	0.288182	-8.49893	1.91346e-17	5.54255e-16	IFI16
ENSG00000284204	81.6801	-7.85531	0.924525	-8.49659	1.9524e-17	5.65001e-16	MIR19A
ENSG00000274582	150.56	-5.3921	0.634678	-8.4958	1.96576e-17	5.68332e-16	NA
ENSG00000151023	118.965	-8.1754	0.962376	-8.49502	1.97902e-17	5.71627e-16	ENKUR
ENSG00000234816	148.849	-9.04569	1.065	-8.49363	2.00284e-17	5.77966e-16	NA
ENSG00000139146	2181.6	-1.76258	0.207552	-8.49223	2.02703e-17	5.83865e-16	SINHCAF
ENSG00000239998	1573.7	3.31331	0.390158	8.49223	2.02708e-17	5.83865e-16	LILRA2
ENSG00000233766	76.4741	-9.1303	1.07549	-8.48941	2.07697e-17	5.97674e-16	NA
ENSG00000139970	655.276	3.58671	0.422646	8.48634	2.13243e-17	6.13059e-16	RTN1
ENSG00000115844	77.4223	-10.3653	1.22143	-8.48621	2.13494e-17	6.13205e-16	DLX2
ENSG00000172578	4506.54	-2.05915	0.242679	-8.48507	2.15581e-17	6.18622e-16	KLHL6
ENSG00000272918	700.871	-0.944654	0.111361	-8.48284	2.19765e-17	6.3004e-16	NA
ENSG00000280498	149.913	-5.38578	0.635025	-8.48121	2.22861e-17	6.38322e-16	SNORA16A
ENSG00000231806	765.524	5.12663	0.604904	8.47511	2.34857e-17	6.72055e-16	PCAT7
ENSG00000166902	476.858	1.27045	0.149964	8.47168	2.41875e-17	6.91494e-16	MRPL16
ENSG00000244720	17.5018	-8.17959	0.965792	-8.46931	2.46854e-17	7.05071e-16	NA
ENSG00000177294	35.2578	-9.22523	1.08962	-8.46647	2.52939e-17	7.21779e-16	FBXO39
ENSG00000117118	1760.39	1.54265	0.182217	8.46603	2.53895e-17	7.23837e-16	SDHB
ENSG00000123975	769.019	-3.15993	0.373253	-8.46592	2.54145e-17	7.23876e-16	CKS2
ENSG00000138172	386.059	2.44745	0.289104	8.46564	2.54758e-17	7.2495e-16	CALHM2
ENSG00000182578	25293.9	3.91003	0.461972	8.46377	2.58862e-17	7.35948e-16	CSF1R
ENSG00000184014	18315.1	-3.94858	0.466623	-8.46205	2.62714e-17	7.46209e-16	DENND5A
ENSG00000283815	74.0659	-8.01365	0.947281	-8.45963	2.68234e-17	7.61184e-16	MIR18A
ENSG00000196352	15711.2	-2.49695	0.29532	-8.45506	2.78937e-17	7.90828e-16	CD55
ENSG00000186111	1151.18	2.37949	0.281441	8.45465	2.79921e-17	7.92887e-16	PIP5K1C
ENSG00000235214	17.1359	-8.16362	0.965895	-8.45187	2.86668e-17	8.11248e-16	FAM83C-AS1
ENSG00000211651	96.9875	-10.698	1.26603	-8.45006	2.91154e-17	8.22936e-16	NA
ENSG00000239713	851.036	-3.33381	0.394534	-8.44999	2.91333e-17	8.22936e-16	APOBEC3G
ENSG00000214756	881.325	-5.18707	0.613939	-8.44884	2.94208e-17	8.30293e-16	CSKMT
ENSG00000023287	5749.33	-1.58099	0.187157	-8.44739	2.97887e-17	8.39904e-16	RB1CC1
ENSG00000020633	2394.13	-2.64155	0.312773	-8.4456	3.02477e-17	8.52063e-16	RUNX3
ENSG00000179029	2185.12	-4.1212	0.488792	-8.4314	3.4154e-17	9.61221e-16	TMEM107
ENSG00000164136	829.09	-3.99088	0.473426	-8.42978	3.46309e-17	9.73754e-16	IL15
ENSG00000167862	491.867	1.81823	0.215788	8.42601	3.57645e-17	1.00471e-15	MRPL58
ENSG00000279907	30.618	-9.02618	1.07159	-8.42313	3.66548e-17	1.02878e-15	NA
ENSG00000204020	806.359	-7.93471	0.94228	-8.42076	3.74056e-17	1.04889e-15	LIPN
ENSG00000226032	373.213	-3.81982	0.453676	-8.41971	3.7741e-17	1.05733e-15	NA
ENSG00000198951	1111.57	2.00327	0.238156	8.41158	4.04532e-17	1.13228e-15	NAGA
ENSG00000010810	2292.76	-1.83828	0.218729	-8.40436	4.30183e-17	1.20299e-15	FYN
ENSG00000121769	276.484	5.60697	0.667335	8.40204	4.38793e-17	1.22595e-15	FABP3
ENSG00000279602	1356.43	-4.20682	0.500704	-8.40182	4.39606e-17	1.2271e-15	NA
ENSG00000163092	14.1166	-7.93336	0.944551	-8.39908	4.49994e-17	1.25496e-15	XIRP2
ENSG00000273338	124.255	-4.85235	0.577835	-8.39746	4.56228e-17	1.27119e-15	NA
ENSG00000198026	1077.43	-1.43498	0.171045	-8.38949	4.8827e-17	1.35924e-15	ZNF335
ENSG00000166949	2172.46	-5.20941	0.620968	-8.38918	4.89535e-17	1.36153e-15	SMAD3
ENSG00000277406	1190.94	-3.44794	0.411004	-8.38906	4.90037e-17	1.36169e-15	NA
ENSG00000205413	5108.21	-3.64477	0.43456	-8.38728	4.97508e-17	1.3812e-15	SAMD9
ENSG00000185532	44.727	-9.57961	1.1426	-8.38402	5.11489e-17	1.41874e-15	PRKG1
ENSG00000134326	3780.57	-6.63089	0.79103	-8.3826	5.17693e-17	1.43336e-15	CMPK2
ENSG00000197748	106.188	-3.28753	0.392182	-8.38266	5.17438e-17	1.43336e-15	CFAP43
ENSG00000107551	2023.46	2.73601	0.326468	8.38064	5.26396e-17	1.45614e-15	RASSF4
ENSG00000148400	2402.19	-2.32215	0.27714	-8.37898	5.33887e-17	1.47553e-15	NOTCH1
ENSG00000147155	917.721	2.26393	0.270203	8.37863	5.35482e-17	1.47861e-15	EBP
ENSG00000236723	282.344	1.6987	0.202754	8.37813	5.37772e-17	1.48267e-15	NA
ENSG00000169248	758.058	-13.302	1.58772	-8.37809	5.37916e-17	1.48267e-15	CXCL11
ENSG00000197635	565.617	-4.12445	0.492557	-8.37355	5.59068e-17	1.53821e-15	DPP4
ENSG00000275379	751.246	-6.12702	0.731707	-8.3736	5.58844e-17	1.53821e-15	HIST1H3I
ENSG00000187017	20.8187	-7.73061	0.923265	-8.37312	5.61109e-17	1.54107e-15	ESPN
ENSG00000057294	58.5441	-6.62743	0.791509	-8.37317	5.60908e-17	1.54107e-15	PKP2
ENSG00000252561	15.3654	-6.91964	0.826683	-8.37036	5.74413e-17	1.5762e-15	NA
ENSG00000153814	1000.79	-2.76416	0.330299	-8.36865	5.82805e-17	1.59638e-15	JAZF1
ENSG00000254986	307.67	1.8	0.215086	8.36875	5.82308e-17	1.59638e-15	DPP3
ENSG00000234287	62.4662	-1.45201	0.173569	-8.36562	5.98011e-17	1.63657e-15	NA
ENSG00000126216	985.662	1.55102	0.18543	8.36447	6.03849e-17	1.65107e-15	TUBGCP3
ENSG00000237568	330.922	-6.48359	0.775506	-8.36047	6.24697e-17	1.70656e-15	NA
ENSG00000101773	1739.41	-2.13646	0.255638	-8.35738	6.41249e-17	1.75022e-15	RBBP8
ENSG00000168913	127.362	6.66676	0.79779	8.35654	6.4585e-17	1.76122e-15	ENHO
ENSG00000211956	19.457	-8.38732	1.00388	-8.35491	6.54851e-17	1.78418e-15	NA
ENSG00000265565	89.2149	-9.58823	1.1477	-8.35432	6.58123e-17	1.79151e-15	MIR3143
ENSG00000092199	17190.8	-1.7869	0.213895	-8.35412	6.59196e-17	1.79284e-15	HNRNPC
ENSG00000099860	4917.78	-4.29108	0.513725	-8.35286	6.66268e-17	1.81047e-15	GADD45B
ENSG00000146072	9180.28	5.58993	0.669312	8.35175	6.72573e-17	1.82599e-15	TNFRSF21
ENSG00000214407	196.312	-5.01764	0.600809	-8.35147	6.7421e-17	1.82882e-15	LINC02085
ENSG00000175309	2431.77	-0.877961	0.105138	-8.35057	6.79345e-17	1.84112e-15	PHYKPL
ENSG00000114026	1063.4	2.64742	0.317313	8.34325	7.22791e-17	1.95714e-15	OGG1
ENSG00000183291	7839.91	1.43163	0.171605	8.34259	7.26799e-17	1.96626e-15	SELENOF
ENSG00000265185	470.42	-4.83491	0.57965	-8.34108	7.36144e-17	1.98979e-15	SNORD3B-1
ENSG00000166441	3983.09	-1.04012	0.124708	-8.34047	7.39954e-17	1.99833e-15	RPL27A
ENSG00000140284	118.063	-3.53591	0.424164	-8.33619	7.67243e-17	2.07021e-15	SLC27A2
ENSG00000010319	298.159	7.06976	0.848154	8.33546	7.71948e-17	2.08108e-15	SEMA3G
ENSG00000080802	3204.99	-1.09816	0.131777	-8.33348	7.85002e-17	2.11441e-15	CNOT4
ENSG00000270800	12810.9	-0.857272	0.102876	-8.33308	7.87638e-17	2.11966e-15	RPS10-NUDT3
ENSG00000106244	2476.18	1.6376	0.19655	8.3317	7.96876e-17	2.14264e-15	PDAP1
ENSG00000182568	3055.73	-2.90605	0.348931	-8.32845	8.19079e-17	2.19987e-15	SATB1
ENSG00000046889	20.862	-6.90764	0.82941	-8.32838	8.1959e-17	2.19987e-15	PREX2
ENSG00000258186	362.116	-3.83942	0.461123	-8.32625	8.34469e-17	2.23785e-15	NA
ENSG00000116586	487.55	2.61045	0.313572	8.32486	8.44257e-17	2.26212e-15	LAMTOR2
ENSG00000113448	1196.69	-4.69047	0.563513	-8.32362	8.53176e-17	2.28403e-15	PDE4D
ENSG00000156709	833.292	1.72838	0.207741	8.31987	8.80584e-17	2.35535e-15	AIFM1
ENSG00000259112	730.716	2.26804	0.272722	8.3163	9.07495e-17	2.42522e-15	NDUFC2-KCTD14
ENSG00000231304	244.301	-6.63058	0.798325	-8.30562	9.93028e-17	2.6515e-15	SGO1-AS1
ENSG00000267580	864.236	2.62547	0.316262	8.30158	1.02738e-16	2.74085e-15	NA
ENSG00000143320	1137.81	7.2012	0.867503	8.30106	1.03187e-16	2.75018e-15	CRABP2
ENSG00000260727	92.3996	-4.47405	0.53898	-8.30097	1.03267e-16	2.75018e-15	NA
ENSG00000179909	239.995	-3.23821	0.390118	-8.30059	1.03599e-16	2.75663e-15	ZNF154
ENSG00000213928	2423.14	-3.14219	0.378577	-8.30002	1.04098e-16	2.7675e-15	IRF9
ENSG00000227500	275.369	1.34471	0.162239	8.28846	1.14719e-16	3.04725e-15	SCAMP4
ENSG00000184613	70.2751	-9.87188	1.19196	-8.28208	1.21038e-16	3.2123e-15	NELL2
ENSG00000101447	80.8463	-8.28043	1.00043	-8.27688	1.26446e-16	3.35295e-15	FAM83D
ENSG00000049323	187.86	-8.82057	1.06575	-8.27636	1.26999e-16	3.3647e-15	LTBP1
ENSG00000198482	627.247	1.89113	0.228516	8.27569	1.27712e-16	3.38067e-15	ZNF808
ENSG00000100605	682.599	1.59189	0.192479	8.27049	1.33414e-16	3.52857e-15	ITPK1
ENSG00000138801	2774.96	3.02728	0.366061	8.26988	1.34094e-16	3.54351e-15	PAPSS1
ENSG00000230923	115.971	-8.66299	1.04779	-8.26787	1.36371e-16	3.6006e-15	LINC00309
ENSG00000100055	1171.73	2.48043	0.300127	8.26458	1.40183e-16	3.69806e-15	CYTH4
ENSG00000014257	2724.19	3.69567	0.447303	8.26211	1.43122e-16	3.77236e-15	ACPP
ENSG00000105171	1050.2	1.66662	0.201756	8.26056	1.44989e-16	3.8183e-15	POP4
ENSG00000187037	97.0365	-4.25828	0.515658	-8.25794	1.48203e-16	3.89959e-15	GPR141
ENSG00000132305	2175.97	0.844349	0.102321	8.25194	1.55844e-16	4.09714e-15	IMMT
ENSG00000132718	1839.08	3.43856	0.416717	8.25154	1.56364e-16	4.10729e-15	SYT11
ENSG00000240376	116.793	-1.42306	0.172581	-8.24577	1.64104e-16	4.30691e-15	NA
ENSG00000196511	391.012	2.90074	0.351802	8.24537	1.6465e-16	4.31758e-15	TPK1
ENSG00000214114	1013.68	1.33293	0.161672	8.24461	1.65698e-16	4.34134e-15	MYCBP
ENSG00000170921	794.027	-2.55741	0.3103	-8.24176	1.69698e-16	4.44237e-15	TANC2
ENSG00000101333	84.5829	-9.3542	1.13537	-8.23887	1.73846e-16	4.54707e-15	PLCB4
ENSG00000185630	119.585	-7.66709	0.931362	-8.23212	1.83924e-16	4.80386e-15	PBX1
ENSG00000258745	234.724	3.91146	0.475148	8.23209	1.83976e-16	4.80386e-15	NA
ENSG00000183484	1870.36	-3.45518	0.419867	-8.22921	1.8845e-16	4.91649e-15	GPR132
ENSG00000274092	73.9684	-2.60513	0.316585	-8.22885	1.89023e-16	4.92726e-15	NA
ENSG00000016391	57.5052	-8.84667	1.07552	-8.22546	1.9444e-16	5.06417e-15	CHDH
ENSG00000154734	60.4012	-10.0115	1.21763	-8.22211	1.99946e-16	5.20317e-15	ADAMTS1
ENSG00000143252	641.088	1.67765	0.204053	8.22167	2.00696e-16	5.21826e-15	SDHC
ENSG00000137509	4389.06	2.51406	0.305804	8.22116	2.01549e-16	5.23603e-15	PRCP
ENSG00000168811	45.7222	-7.59578	0.924057	-8.22003	2.03447e-16	5.28087e-15	IL12A
ENSG00000100983	583.077	1.79007	0.217773	8.21989	2.03694e-16	5.28281e-15	GSS
ENSG00000197329	9248	-4.34246	0.52831	-8.21954	2.04283e-16	5.29361e-15	PELI1
ENSG00000134440	5202.29	1.58149	0.192435	8.21832	2.0638e-16	5.34346e-15	NARS
ENSG00000152952	21.2855	-6.48441	0.789215	-8.21628	2.09914e-16	5.43037e-15	PLOD2
ENSG00000258302	372.251	-3.08049	0.37495	-8.21574	2.10854e-16	5.45011e-15	NA
ENSG00000272941	247.178	-2.19699	0.267576	-8.21071	2.19884e-16	5.67873e-15	NA
ENSG00000262097	229.403	6.97276	0.849801	8.20517	2.30269e-16	5.94195e-15	LINC02185
ENSG00000277435	20.5826	-8.07255	0.983872	-8.20488	2.30815e-16	5.95105e-15	NA
ENSG00000243716	676.71	-2.21247	0.269684	-8.20393	2.32655e-16	5.99344e-15	NPIPB4
ENSG00000130024	1274.13	-1.01627	0.123894	-8.20272	2.35009e-16	6.04903e-15	PHF10
ENSG00000269711	914.04	2.05576	0.250644	8.20191	2.36596e-16	6.08478e-15	NA
ENSG00000081985	119.53	-4.5443	0.554434	-8.19628	2.4795e-16	6.37145e-15	IL12RB2
ENSG00000013441	3854.86	-2.08621	0.254661	-8.19211	2.56677e-16	6.5902e-15	CLK1
ENSG00000251867	221.099	-5.07673	0.61985	-8.19025	2.6069e-16	6.68764e-15	NA
ENSG00000275994	457.456	-5.85707	0.715195	-8.18947	2.62379e-16	6.72535e-15	SNORA24
ENSG00000240864	55.7821	-9.90146	1.20957	-8.18593	2.70204e-16	6.92016e-15	NA
ENSG00000145354	1127.94	2.19805	0.268606	8.18318	2.76456e-16	7.07438e-15	CISD2
ENSG00000100100	310.762	-3.49194	0.426748	-8.18267	2.77621e-16	7.09828e-15	PIK3IP1
ENSG00000250041	198.424	4.35144	0.53185	8.1817	2.79863e-16	7.14965e-15	NA
ENSG00000204628	8282.71	-0.927427	0.113383	-8.17959	2.84801e-16	7.26976e-15	RACK1
ENSG00000151090	667.833	2.81782	0.344508	8.17924	2.85638e-16	7.28506e-15	THRB
ENSG00000145012	6409.31	2.02316	0.247416	8.17717	2.90589e-16	7.4052e-15	LPP
ENSG00000214049	119.452	-10.2777	1.25698	-8.17652	2.92163e-16	7.43913e-15	UCA1
ENSG00000227615	194.323	-1.75544	0.214805	-8.17222	3.02757e-16	7.7025e-15	NA
ENSG00000120436	66.0615	-10.1418	1.24108	-8.17177	3.0389e-16	7.72493e-15	GPR31
ENSG00000073861	736.106	3.79859	0.464952	8.16986	3.08737e-16	7.84168e-15	TBX21
ENSG00000168229	50.1952	-5.49577	0.672927	-8.16696	3.16246e-16	8.02574e-15	PTGDR
ENSG00000115290	15.9295	-8.09813	0.99163	-8.16649	3.17498e-16	8.05088e-15	GRB14
ENSG00000106554	1163.16	1.16129	0.14223	8.16487	3.21792e-16	8.15303e-15	CHCHD3
ENSG00000123066	12772.3	-1.86045	0.227919	-8.16276	3.27444e-16	8.2894e-15	MED13L
ENSG00000279631	64.6197	-3.3664	0.412436	-8.16223	3.28902e-16	8.31947e-15	NA
ENSG00000215022	1553.05	-2.39132	0.293153	-8.15722	3.4283e-16	8.66464e-15	LOC100130357
ENSG00000213658	1900.45	2.48301	0.304403	8.15697	3.43526e-16	8.67508e-15	LAT
ENSG00000211674	553.319	-8.06342	0.988795	-8.15479	3.49781e-16	8.8258e-15	NA
ENSG00000103423	621.585	1.59438	0.195552	8.15324	3.54291e-16	8.93225e-15	DNAJA3
ENSG00000178607	4461.84	-1.5728	0.192943	-8.1516	3.59127e-16	9.04677e-15	ERN1
ENSG00000232125	19.3514	-8.37076	1.027	-8.15066	3.61949e-16	9.11038e-15	DYTN
ENSG00000250011	205.153	-2.51498	0.308757	-8.14551	3.777e-16	9.49906e-15	NA
ENSG00000107771	7900.32	-1.73133	0.2126	-8.1436	3.83681e-16	9.6416e-15	CCSER2
ENSG00000171316	2286.11	1.54458	0.189731	8.1409	3.92345e-16	9.85126e-15	CHD7
ENSG00000272886	5202.59	-1.01649	0.124873	-8.14017	3.94726e-16	9.90294e-15	DCP1A
ENSG00000145494	632.805	1.73091	0.212653	8.1396	3.96592e-16	9.94165e-15	NDUFS6
ENSG00000168367	64.8364	-7.84722	0.964093	-8.13949	3.96963e-16	9.94283e-15	LINC00917
ENSG00000165929	154.21	-6.07022	0.745799	-8.13921	3.97859e-16	9.95716e-15	TC2N
ENSG00000179639	57.3861	-7.54263	0.926763	-8.13868	3.99595e-16	9.99248e-15	FCER1A
ENSG00000274997	180.47	-8.71709	1.07154	-8.13512	4.11515e-16	1.02822e-14	HIST1H2AH
ENSG00000213240	430.797	-2.42637	0.298358	-8.13242	4.20796e-16	1.05055e-14	NA
ENSG00000271952	126.895	7.80308	0.95993	8.1288	4.33545e-16	1.08151e-14	LINC01954
ENSG00000154479	49.5915	-6.21713	0.765383	-8.1229	4.55174e-16	1.13454e-14	CCDC173
ENSG00000053371	360.578	3.20274	0.394303	8.12254	4.56532e-16	1.137e-14	AKR7A2
ENSG00000013288	668.567	1.37272	0.169004	8.12241	4.57001e-16	1.13725e-14	MAN2B2
ENSG00000231721	2950.8	-2.07243	0.255223	-8.12008	4.6587e-16	1.15838e-14	LINC-PINT
ENSG00000135447	44.3401	4.43807	0.546638	8.11885	4.70615e-16	1.16923e-14	PPP1R1A
ENSG00000171634	8591.34	-0.885986	0.10916	-8.11642	4.80123e-16	1.19189e-14	BPTF
ENSG00000134490	351.681	3.37641	0.416012	8.11613	4.81279e-16	1.1938e-14	TMEM241
ENSG00000253736	32.8321	-3.81696	0.470657	-8.10986	5.06787e-16	1.25606e-14	NA
ENSG00000091542	2635.77	1.98932	0.245454	8.10464	5.29022e-16	1.31011e-14	ALKBH5
ENSG00000215417	627.067	-4.07218	0.502513	-8.10362	5.33484e-16	1.32009e-14	MIR17HG
ENSG00000253238	87.47	-7.83276	0.966657	-8.10293	5.36492e-16	1.32581e-14	NA
ENSG00000196535	2107.58	1.88115	0.232158	8.1029	5.36656e-16	1.32581e-14	MYO18A
ENSG00000124334	48.7874	-9.68999	1.1961	-8.10133	5.43598e-16	1.34188e-14	IL9R
ENSG00000224916	330.176	7.85412	0.969502	8.10119	5.44239e-16	1.34238e-14	APOC4-APOC2
ENSG00000258733	326.371	-3.83731	0.473686	-8.10095	5.45307e-16	1.34394e-14	NA
ENSG00000180628	5401.66	-1.88033	0.232231	-8.09682	5.64146e-16	1.38925e-14	PCGF5
ENSG00000260583	1139.7	-5.09693	0.629643	-8.09495	5.72863e-16	1.40959e-14	LINC00515
ENSG00000105926	226.328	-3.11935	0.385379	-8.09424	5.76233e-16	1.41562e-14	MPP6
ENSG00000261222	131.72	-3.45077	0.426322	-8.09428	5.7602e-16	1.41562e-14	NA
ENSG00000260032	5014.59	-1.4809	0.182981	-8.09318	5.81261e-16	1.42683e-14	NORAD
ENSG00000254462	617.759	1.47802	0.182628	8.09303	5.8197e-16	1.42743e-14	NA
ENSG00000232692	32.8846	-8.78643	1.08608	-8.09002	5.96546e-16	1.46201e-14	NA
ENSG00000133048	1399.45	5.84346	0.722422	8.0887	6.03044e-16	1.47676e-14	CHI3L1
ENSG00000164252	1285.14	1.371	0.169501	8.08843	6.04377e-16	1.47885e-14	AGGF1
ENSG00000285245	803.254	-2.51821	0.311423	-8.08614	6.15863e-16	1.50575e-14	NA
ENSG00000121390	3235.26	-1.26407	0.156359	-8.08438	6.24828e-16	1.52646e-14	PSPC1
ENSG00000245848	987.692	2.44856	0.302926	8.08303	6.31748e-16	1.54214e-14	CEBPA
ENSG00000127481	15443.6	-1.78204	0.220496	-8.08198	6.37237e-16	1.5543e-14	UBR4
ENSG00000262732	216.603	2.08944	0.258551	8.08135	6.40562e-16	1.56117e-14	NA
ENSG00000261595	114.937	-10.2089	1.26362	-8.07914	6.52264e-16	1.58843e-14	NA
ENSG00000111144	2415.61	2.11137	0.261346	8.07881	6.54016e-16	1.59144e-14	LTA4H
ENSG00000106991	8142.29	2.52906	0.313207	8.07473	6.76267e-16	1.64428e-14	ENG
ENSG00000238164	244.026	-3.26324	0.404221	-8.07292	6.8638e-16	1.66755e-14	TNFRSF14-AS1
ENSG00000121691	1823.82	2.55631	0.316695	8.07184	6.92446e-16	1.68096e-14	CAT
ENSG00000100490	245.211	-3.06478	0.379753	-8.07046	7.00343e-16	1.69745e-14	CDKL1
ENSG00000167173	3509.29	-1.91485	0.237266	-8.07049	7.00158e-16	1.69745e-14	C15orf39
ENSG00000237296	526.462	-1.9153	0.237336	-8.07	7.02991e-16	1.70252e-14	SMG1P1
ENSG00000161016	9924.53	-0.745281	0.0923895	-8.06674	7.22028e-16	1.74725e-14	RPL8
ENSG00000255513	318.218	-6.1325	0.760254	-8.06638	7.24133e-16	1.75097e-14	NA
ENSG00000068831	91.8763	-4.56708	0.56624	-8.06562	7.28665e-16	1.76054e-14	RASGRP2
ENSG00000109814	4329.32	2.15246	0.266875	8.06542	7.29873e-16	1.76207e-14	UGDH
ENSG00000151789	78.7695	-6.79959	0.843824	-8.05807	7.75106e-16	1.86834e-14	ZNF385D
ENSG00000126561	4004.48	-3.12321	0.387584	-8.05815	7.7458e-16	1.86834e-14	STAT5A
ENSG00000259721	162.283	5.20245	0.645859	8.05509	7.94191e-16	1.91284e-14	LOC100131315
ENSG00000128284	692.11	-5.27887	0.655376	-8.05472	7.9663e-16	1.91721e-14	APOL3
ENSG00000160888	2163.74	-2.98241	0.370405	-8.05176	8.16088e-16	1.96251e-14	IER2
ENSG00000138085	709.625	1.74809	0.217138	8.05058	8.24033e-16	1.98006e-14	ATRAID
ENSG00000179091	882.472	1.29966	0.161451	8.04987	8.28811e-16	1.98999e-14	CYC1
ENSG00000179348	559.878	-7.56268	0.939512	-8.04958	8.30769e-16	1.99313e-14	GATA2
ENSG00000253998	164.888	-10.3061	1.28037	-8.04933	8.32498e-16	1.99572e-14	NA
ENSG00000168066	2963.98	-0.599574	0.0744911	-8.04893	8.35201e-16	2.00064e-14	SF1
ENSG00000105327	955.105	-6.34905	0.788883	-8.04814	8.40594e-16	2.01199e-14	BBC3
ENSG00000140090	348.365	-3.37323	0.419156	-8.04767	8.4385e-16	2.01664e-14	SLC24A4
ENSG00000132670	2096.71	1.94706	0.241939	8.04776	8.4326e-16	2.01664e-14	PTPRA
ENSG00000172809	5495.11	-0.988612	0.122848	-8.04745	8.45339e-16	2.01863e-14	RPL38
ENSG00000164919	1964.13	1.89576	0.235636	8.04529	8.60427e-16	2.05307e-14	COX6C
ENSG00000143184	178.294	-9.05115	1.12505	-8.04514	8.61463e-16	2.05394e-14	XCL1
ENSG00000173660	1673.73	1.62853	0.202483	8.0428	8.78121e-16	2.09204e-14	UQCRH
ENSG00000261795	65.8839	8.56301	1.06606	8.03238	9.55989e-16	2.27579e-14	NA
ENSG00000118705	7537.14	1.363	0.169698	8.03188	9.59893e-16	2.28331e-14	RPN2
ENSG00000166326	2207.78	-2.14883	0.267549	-8.03155	9.62484e-16	2.28771e-14	TRIM44
ENSG00000167325	412.794	1.46485	0.182449	8.0288	9.84305e-16	2.33776e-14	RRM1
ENSG00000215472	10636.2	-0.67132	0.083623	-8.02794	9.91241e-16	2.35242e-14	RPL17-C18orf32
ENSG00000132334	38680.6	2.29478	0.28591	8.02623	1.00517e-15	2.38363e-14	PTPRE
ENSG00000118308	551.764	-3.64874	0.454633	-8.02569	1.00957e-15	2.39221e-14	LRMP
ENSG00000118939	503.464	2.05433	0.25604	8.02345	1.02819e-15	2.43447e-14	UCHL3
ENSG00000069493	3716.05	-2.66732	0.332475	-8.02262	1.03516e-15	2.44907e-14	CLEC2D
ENSG00000169436	82.6034	5.76015	0.71805	8.02193	1.04093e-15	2.46083e-14	COL22A1
ENSG00000162545	27.1641	-8.48452	1.05774	-8.0214	1.04549e-15	2.46973e-14	CAMK2N1
ENSG00000124406	394.711	-3.48105	0.434015	-8.02058	1.05248e-15	2.48432e-14	ATP8A1
ENSG00000211945	34.2021	-8.4836	1.05797	-8.01876	1.0682e-15	2.5195e-14	NA
ENSG00000143933	11730.7	2.35653	0.293885	8.01856	1.06989e-15	2.52154e-14	CALM2
ENSG00000196878	599.243	-3.1326	0.390733	-8.01724	1.08149e-15	2.54693e-14	LAMB3
ENSG00000238610	46.3382	-9.62266	1.20036	-8.01647	1.0883e-15	2.56101e-14	NA
ENSG00000198780	203.08	-4.52864	0.565198	-8.01249	1.12412e-15	2.64326e-14	FAM169A
ENSG00000141750	498.958	7.46807	0.932192	8.0113	1.13506e-15	2.66695e-14	STAC2
ENSG00000174307	149.415	6.15281	0.768812	8.00301	1.21411e-15	2.85052e-14	PHLDA3
ENSG00000155961	136.684	-5.89449	0.736859	-7.99948	1.2495e-15	2.93138e-14	RAB39B
ENSG00000083457	728.205	2.92767	0.366211	7.9945	1.30099e-15	3.04983e-14	ITGAE
ENSG00000166130	531.551	1.87152	0.234165	7.9923	1.32439e-15	3.10232e-14	IKBIP
ENSG00000166347	238.734	-2.99874	0.375237	-7.99159	1.33214e-15	3.1181e-14	CYB5A
ENSG00000211632	10.8507	-7.55958	0.946115	-7.99013	1.34793e-15	3.15266e-14	NA
ENSG00000260940	14.3137	-7.9429	0.994126	-7.98983	1.35127e-15	3.15806e-14	NA
ENSG00000133704	1349.81	1.63393	0.204636	7.98459	1.40991e-15	3.2926e-14	IPO8
ENSG00000211904	41.8286	-8.74714	1.09604	-7.98069	1.45521e-15	3.39582e-14	NA
ENSG00000153015	706.991	1.36692	0.171286	7.98034	1.45931e-15	3.40022e-14	CWC27
ENSG00000132002	13817	-4.39081	0.5502	-7.98038	1.45882e-15	3.40022e-14	DNAJB1
ENSG00000259379	703.295	-3.9815	0.49901	-7.9788	1.47767e-15	3.44038e-14	NA
ENSG00000177830	525.281	1.97465	0.247615	7.97469	1.52764e-15	3.55405e-14	CHID1
ENSG00000285280	197.034	-4.4556	0.558884	-7.97232	1.55722e-15	3.62012e-14	LOC105371664
ENSG00000275385	679.312	-7.34892	0.922597	-7.96548	1.64589e-15	3.82337e-14	CCL18
ENSG00000141552	969.014	1.24906	0.156834	7.96425	1.66232e-15	3.85862e-14	ANAPC11
ENSG00000115977	6354.01	1.33634	0.167808	7.96353	1.67205e-15	3.87828e-14	AAK1
ENSG00000100906	51204.8	-2.22394	0.279307	-7.96234	1.68814e-15	3.91264e-14	NFKBIA
ENSG00000260711	24.0894	-8.28416	1.04047	-7.96197	1.69316e-15	3.92131e-14	NA
ENSG00000100890	739.674	1.56928	0.197241	7.95617	1.77443e-15	4.10643e-14	KIAA0391
ENSG00000108622	509.646	-2.89927	0.36457	-7.95258	1.82668e-15	4.22418e-14	ICAM2
ENSG00000197629	19765.6	-3.26305	0.410563	-7.94775	1.89932e-15	4.38887e-14	MPEG1
ENSG00000241058	611.495	-2.502	0.314974	-7.9435	1.96559e-15	4.53857e-14	NSUN6
ENSG00000197535	4351.4	1.1714	0.147535	7.93982	2.02471e-15	4.67157e-14	MYO5A
ENSG00000197536	1887.36	-2.87409	0.361994	-7.9396	2.02834e-15	4.67644e-14	C5orf56
ENSG00000184602	1695.9	-3.26159	0.410843	-7.93879	2.04159e-15	4.70347e-14	SNN
ENSG00000123360	505.936	3.85052	0.485171	7.93643	2.08083e-15	4.79027e-14	PDE1B
ENSG00000121101	740.168	-4.23515	0.533833	-7.93347	2.13099e-15	4.90207e-14	TEX14
ENSG00000109272	87.5953	-6.07499	0.765757	-7.93331	2.13386e-15	4.905e-14	PF4V1
ENSG00000197879	1005.78	2.45338	0.309478	7.92746	2.2367e-15	5.13755e-14	MYO1C
ENSG00000110013	1115.09	1.92956	0.243408	7.92727	2.24019e-15	5.14173e-14	SIAE
ENSG00000161835	366.891	-4.10215	0.518012	-7.91902	2.39394e-15	5.49052e-14	GRASP
ENSG00000234336	54.7676	-4.30152	0.543238	-7.9183	2.40774e-15	5.51806e-14	JAZF1-AS1
ENSG00000111850	108.568	1.96973	0.248787	7.91734	2.42647e-15	5.55683e-14	SMIM8
ENSG00000263934	638.786	-3.0339	0.383307	-7.91508	2.47102e-15	5.65465e-14	SNORD3A
ENSG00000103490	376.807	2.38451	0.301428	7.9107	2.55951e-15	5.85278e-14	PYCARD
ENSG00000271947	34.2934	-8.83265	1.11688	-7.90832	2.60886e-15	5.9612e-14	NA
ENSG00000185745	2255.79	-9.49466	1.20063	-7.90808	2.61397e-15	5.96843e-14	IFIT1
ENSG00000183918	29.5252	-8.98774	1.13669	-7.90694	2.63799e-15	6.0188e-14	SH2D1A
ENSG00000185864	1515.18	-2.62663	0.332241	-7.90581	2.66203e-15	6.06915e-14	NPIPB4
ENSG00000265112	129.198	-7.36958	0.933847	-7.89164	2.98249e-15	6.79472e-14	MIR3153
ENSG00000074621	870.781	-2.30693	0.29238	-7.89018	3.01742e-15	6.86922e-14	SLC24A1
ENSG00000164114	88.4255	-6.14653	0.779232	-7.88793	3.07248e-15	6.98938e-14	MAP9
ENSG00000235278	17.7747	7.01671	0.889569	7.88777	3.07631e-15	6.99292e-14	NA
ENSG00000283375	640.896	1.57451	0.19962	7.88753	3.08219e-15	7.00111e-14	NA
ENSG00000108298	18647.1	-0.742641	0.0941846	-7.88495	3.14658e-15	7.14207e-14	RPL19
ENSG00000277599	1582.21	-2.62147	0.332578	-7.88228	3.21462e-15	7.29113e-14	NA
ENSG00000135643	20.1255	-7.36767	0.934988	-7.87997	3.27464e-15	7.42179e-14	KCNMB4
ENSG00000276141	229.788	-4.236	0.537599	-7.87948	3.28756e-15	7.44558e-14	WHAMMP3
ENSG00000255355	37.4195	-5.24805	0.666204	-7.87754	3.33884e-15	7.55617e-14	NA
ENSG00000198796	330.755	-3.55069	0.451177	-7.86985	3.5508e-15	8.02994e-14	ALPK2
ENSG00000276291	996.724	1.91356	0.24321	7.86792	3.60587e-15	8.14247e-14	NA
ENSG00000111684	858.501	1.38565	0.176114	7.86792	3.6058e-15	8.14247e-14	LPCAT3
ENSG00000153936	1678.39	2.43816	0.309912	7.86727	3.62454e-15	8.17864e-14	HS2ST1
ENSG00000267519	1343.92	-3.85739	0.490437	-7.86522	3.68445e-15	8.30772e-14	LOC284454
ENSG00000161533	1847.52	1.71227	0.217845	7.86007	3.83932e-15	8.65057e-14	ACOX1
ENSG00000136802	1917.31	2.01057	0.255821	7.85931	3.86268e-15	8.69683e-14	LRRC8A
ENSG00000165695	67.2179	4.53447	0.577131	7.85692	3.937e-15	8.85768e-14	AK8
ENSG00000283648	25.8547	-7.21412	0.918653	-7.85293	4.06433e-15	9.13746e-14	NA
ENSG00000102794	12546.8	-7.07399	0.901055	-7.85079	4.13433e-15	9.28804e-14	ACOD1
ENSG00000172548	1488.16	-7.29623	0.929502	-7.84962	4.17307e-15	9.36823e-14	NIPAL4
ENSG00000235531	4971.22	3.02387	0.385233	7.84947	4.17794e-15	9.37232e-14	MSC-AS1
ENSG00000182472	1132.2	1.24648	0.158876	7.84561	4.30843e-15	9.658e-14	CAPN12
ENSG00000234945	378.205	1.75182	0.223307	7.84487	4.3341e-15	9.70844e-14	GTF3C2-AS1
ENSG00000154822	734.343	-2.00607	0.255781	-7.84294	4.40119e-15	9.85156e-14	PLCL2
ENSG00000197299	257.473	-3.36777	0.429519	-7.8408	4.47697e-15	1.00139e-13	BLM
ENSG00000267898	84.9343	-4.23665	0.540472	-7.83879	4.54891e-15	1.01674e-13	NA
ENSG00000141293	61.5544	-5.74653	0.733563	-7.83372	4.7366e-15	1.05792e-13	SKAP1
ENSG00000197766	195.607	-3.78935	0.483794	-7.83257	4.77999e-15	1.06684e-13	CFD
ENSG00000197506	674.73	5.44564	0.695329	7.83173	4.81186e-15	1.07317e-13	SLC28A3
ENSG00000115993	2257.83	1.25204	0.159892	7.83057	4.85666e-15	1.08238e-13	TRAK2
ENSG00000101096	942.806	-5.50241	0.702711	-7.83026	4.86875e-15	1.08429e-13	NFATC2
ENSG00000119185	2130.48	2.36854	0.302599	7.82731	4.98435e-15	1.10922e-13	ITGB1BP1
ENSG00000158321	262.218	-4.85025	0.619687	-7.82694	4.99897e-15	1.11167e-13	AUTS2
ENSG00000145632	2514.08	-3.70615	0.473568	-7.82602	5.0354e-15	1.11897e-13	PLK2
ENSG00000149534	40.9467	-9.45504	1.20819	-7.82577	5.04546e-15	1.12039e-13	MS4A2
ENSG00000278615	588.722	1.2129	0.15499	7.82568	5.0493e-15	1.12043e-13	C11orf98
ENSG00000065057	43.2785	5.50179	0.703084	7.82523	5.0673e-15	1.12362e-13	NTHL1
ENSG00000139651	4203.95	3.14224	0.401648	7.82337	5.14268e-15	1.13951e-13	ZNF740
ENSG00000090013	840.886	2.5591	0.327149	7.82242	5.18162e-15	1.14731e-13	BLVRB
ENSG00000231856	239.257	-4.12983	0.528265	-7.81772	5.37878e-15	1.19011e-13	NA
ENSG00000164062	667.871	1.68002	0.21491	7.81733	5.39556e-15	1.19296e-13	APEH
ENSG00000136444	363.437	2.122	0.271459	7.81702	5.40869e-15	1.195e-13	RSAD1
ENSG00000254369	32.6587	-7.96459	1.0191	-7.81535	5.48097e-15	1.21011e-13	HOXA-AS3
ENSG00000217930	415.887	1.55041	0.198432	7.81332	5.56991e-15	1.22886e-13	PAM16
ENSG00000035720	163.965	-5.92124	0.757958	-7.81209	5.62463e-15	1.23915e-13	STAP1
ENSG00000131174	2805.18	1.58235	0.20255	7.81218	5.62067e-15	1.23915e-13	COX7B
ENSG00000205856	1087.82	4.69404	0.600958	7.81093	5.67661e-15	1.24971e-13	C22orf42
ENSG00000159063	1243.59	2.3613	0.302445	7.80737	5.83926e-15	1.2846e-13	ALG8
ENSG00000083168	6889.86	-0.935127	0.119848	-7.8026	6.06452e-15	1.3332e-13	KAT6A
ENSG00000174547	240.098	1.85923	0.238331	7.80103	6.14044e-15	1.34892e-13	MRPL11
ENSG00000169247	26.5745	-8.46714	1.08543	-7.80074	6.15435e-15	1.35101e-13	SH3TC2
ENSG00000112759	579.841	3.72033	0.476936	7.80046	6.16807e-15	1.35306e-13	SLC29A1
ENSG00000263155	59.8396	-7.64612	0.980281	-7.79992	6.19457e-15	1.3579e-13	MYZAP
ENSG00000229677	102.634	-5.07159	0.650334	-7.79844	6.26782e-15	1.37298e-13	NA
ENSG00000066322	3690.4	2.30159	0.295176	7.79734	6.32259e-15	1.383e-13	ELOVL1
ENSG00000284554	72.5352	-3.95244	0.506893	-7.79738	6.32062e-15	1.383e-13	NA
ENSG00000115756	2267.92	2.88367	0.369851	7.79683	6.34819e-15	1.38762e-13	HPCAL1
ENSG00000145332	1681.01	1.70597	0.218873	7.79436	6.47374e-15	1.41405e-13	KLHL8
ENSG00000166923	6749.37	5.10039	0.654583	7.79181	6.60558e-15	1.44183e-13	GREM1
ENSG00000118961	310.331	2.29935	0.295144	7.79059	6.66985e-15	1.45482e-13	LDAH
ENSG00000157764	5641.27	-1.50063	0.192645	-7.78962	6.72119e-15	1.46498e-13	BRAF
ENSG00000168016	1239.32	-2.87383	0.368975	-7.78869	6.77051e-15	1.47469e-13	TRANK1
ENSG00000270361	95.3989	-9.94557	1.27727	-7.78659	6.88439e-15	1.49843e-13	NA
ENSG00000169375	3595.45	-1.17282	0.150644	-7.78541	6.94867e-15	1.51135e-13	SIN3A
ENSG00000278050	576.178	-2.81261	0.361421	-7.78211	7.13268e-15	1.55027e-13	NA
ENSG00000172339	103.144	3.63274	0.466948	7.77976	7.26628e-15	1.5782e-13	ALG14
ENSG00000259113	521.957	-2.24535	0.288707	-7.77725	7.41177e-15	1.60815e-13	NA
ENSG00000172530	994.076	-2.55719	0.328805	-7.7772	7.41464e-15	1.60815e-13	BANP
ENSG00000166483	224.303	-3.37428	0.43392	-7.77628	7.46903e-15	1.6188e-13	WEE1
ENSG00000196220	80.6632	-4.87976	0.627584	-7.77547	7.51666e-15	1.62797e-13	SRGAP3
ENSG00000233069	36.9519	-9.2879	1.19465	-7.7746	7.56879e-15	1.63811e-13	NA
ENSG00000111639	1896.11	2.06245	0.265397	7.77117	7.7763e-15	1.68184e-13	MRPL51
ENSG00000273003	365.942	1.68749	0.217189	7.76967	7.86898e-15	1.70068e-13	ARL2-SNX15
ENSG00000183307	83.3209	3.37911	0.435001	7.76805	7.97038e-15	1.72139e-13	TMEM121B
ENSG00000145425	26347.9	-1.51261	0.194748	-7.767	8.03676e-15	1.73451e-13	RPS3A
ENSG00000143995	82.1692	-6.38579	0.822234	-7.76639	8.07551e-15	1.74165e-13	MEIS1
ENSG00000261359	226.926	2.39867	0.309018	7.76222	8.34566e-15	1.79865e-13	PYCARD-AS1
ENSG00000100385	442.978	-7.53345	0.970773	-7.76026	8.47568e-15	1.82539e-13	IL2RB
ENSG00000090621	7658.23	-1.6586	0.21376	-7.75917	8.54894e-15	1.83988e-13	PABPC4
ENSG00000241755	39.8791	-9.4195	1.21469	-7.75464	8.85967e-15	1.90542e-13	NA
ENSG00000124203	26.635	-8.823	1.13782	-7.75433	8.88144e-15	1.90876e-13	ZNF831
ENSG00000160685	704.046	2.95264	0.380804	7.75368	8.92641e-15	1.91709e-13	ZBTB7B
ENSG00000155090	8210.08	-1.19434	0.154055	-7.75267	8.99791e-15	1.93109e-13	KLF10
ENSG00000257337	2738.77	-1.05251	0.135772	-7.75208	9.04029e-15	1.93884e-13	LOC283335
ENSG00000161405	707.885	-7.36144	0.950032	-7.74862	9.28944e-15	1.99088e-13	IKZF3
ENSG00000176393	732.883	2.35064	0.303461	7.74612	9.4745e-15	2.02913e-13	RNPEP
ENSG00000240616	93.0685	-1.56027	0.201445	-7.74539	9.52917e-15	2.03941e-13	NA
ENSG00000243290	82.8272	-8.08813	1.04479	-7.74139	9.8336e-15	2.1031e-13	NA
ENSG00000124098	208.42	3.25488	0.420611	7.73846	1.00626e-14	2.15058e-13	FAM210B
ENSG00000134250	21435.6	-2.25686	0.291648	-7.7383	1.00758e-14	2.1519e-13	NOTCH2
ENSG00000163534	43.1692	-8.50059	1.09883	-7.73606	1.02545e-14	2.18856e-13	FCRL1
ENSG00000259954	241.902	-3.9203	0.506901	-7.73386	1.04338e-14	2.22527e-13	IL21R-AS1
ENSG00000285508	1049.32	2.02284	0.261574	7.73336	1.04747e-14	2.23244e-13	NA
ENSG00000230729	52.0123	6.30472	0.81592	7.72714	1.09991e-14	2.34258e-13	NA
ENSG00000128591	26.7177	-8.84117	1.14434	-7.72598	1.10997e-14	2.36238e-13	FLNC
ENSG00000109920	2513.93	-1.63603	0.211761	-7.72583	1.11129e-14	2.36355e-13	FNBP4
ENSG00000245164	79.0338	-8.31794	1.07674	-7.7251	1.11762e-14	2.37537e-13	LINC00861
ENSG00000211764	28.9248	-8.17356	1.05815	-7.72441	1.12377e-14	2.38679e-13	NA
ENSG00000235005	108.857	4.54861	0.588902	7.72388	1.12844e-14	2.39506e-13	NA
ENSG00000211964	45.6125	-9.60372	1.24365	-7.72219	1.14345e-14	2.42524e-13	NA
ENSG00000008517	119.241	-5.59571	0.724645	-7.722	1.1452e-14	2.42727e-13	IL32
ENSG00000023902	3656.15	1.36069	0.176328	7.71683	1.19255e-14	2.52589e-13	PLEKHO1
ENSG00000179344	5662.06	-3.6835	0.477596	-7.71258	1.23303e-14	2.60983e-13	HLA-DQB1
ENSG00000081913	846.17	-2.48917	0.322963	-7.70729	1.2852e-14	2.71838e-13	PHLPP1
ENSG00000198945	644.817	-1.70546	0.221292	-7.70684	1.28975e-14	2.72612e-13	L3MBTL3
ENSG00000280077	166.854	2.22241	0.288396	7.7061	1.29725e-14	2.7401e-13	NA
ENSG00000147403	12994.8	-0.998635	0.129594	-7.70585	1.29975e-14	2.74348e-13	RPL10
ENSG00000186197	26.1603	-4.2829	0.55593	-7.70402	1.31856e-14	2.78128e-13	EDARADD
ENSG00000138964	2076.46	2.39298	0.310635	7.70351	1.32383e-14	2.79049e-13	PARVG
ENSG00000109501	291.141	5.26069	0.683383	7.69801	1.38197e-14	2.91105e-13	WFS1
ENSG00000162522	316.397	1.90677	0.247791	7.69507	1.41418e-14	2.97684e-13	KIAA1522
ENSG00000228502	54.4402	-1.8793	0.244321	-7.69192	1.44943e-14	3.04897e-13	NA
ENSG00000211959	22.3018	-8.59034	1.11691	-7.69119	1.45778e-14	3.06444e-13	NA
ENSG00000166257	33.2791	-9.1352	1.1881	-7.68892	1.48377e-14	3.11692e-13	SCN3B
ENSG00000095752	38.6558	-8.9903	1.1695	-7.68731	1.50257e-14	3.15427e-13	IL11
ENSG00000123240	1808.41	-3.46487	0.450945	-7.68357	1.54718e-14	3.24569e-13	OPTN
ENSG00000115234	1775.65	0.852635	0.110998	7.68153	1.57196e-14	3.29544e-13	SNX17
ENSG00000250182	58.2635	-1.82127	0.237147	-7.67991	1.59202e-14	3.33521e-13	NA
ENSG00000271741	1422.83	0.933695	0.121628	7.67664	1.63317e-14	3.418e-13	NA
ENSG00000103363	583.899	1.0096	0.131516	7.67659	1.63376e-14	3.418e-13	ELOB
ENSG00000164674	527.626	-4.77424	0.62208	-7.67463	1.65892e-14	3.46827e-13	SYTL3
ENSG00000123338	7222.28	1.54799	0.201745	7.67302	1.6799e-14	3.50974e-13	NCKAP1L
ENSG00000109686	19195	-1.48268	0.193255	-7.67217	1.6911e-14	3.52835e-13	SH3D19
ENSG00000254281	789.562	-3.90449	0.508915	-7.67219	1.69084e-14	3.52835e-13	NA
ENSG00000261644	516.42	-2.54914	0.332366	-7.66968	1.72428e-14	3.59515e-13	NA
ENSG00000165023	26.5057	7.59112	0.989825	7.66915	1.73135e-14	3.60743e-13	DIRAS2
ENSG00000036672	461.88	6.09296	0.794517	7.66875	1.73678e-14	3.61628e-13	USP2
ENSG00000075336	633.107	2.80835	0.366279	7.66723	1.75746e-14	3.65687e-13	TIMM21
ENSG00000239855	56.8942	-8.64027	1.12711	-7.66585	1.77651e-14	3.69402e-13	NA
ENSG00000147604	18743.3	-1.19547	0.155987	-7.66394	1.80314e-14	3.74685e-13	RPL7
ENSG00000111012	756.946	2.41888	0.315931	7.65635	1.91293e-14	3.97231e-13	CYP27B1
ENSG00000182154	333.683	1.82448	0.238446	7.65153	1.98596e-14	4.12116e-13	MRPL41
ENSG00000101000	231.382	4.22093	0.551656	7.65139	1.98819e-14	4.12301e-13	PROCR
ENSG00000278206	413.237	1.86647	0.243949	7.65106	1.99326e-14	4.13074e-13	NA
ENSG00000175595	734.424	1.79881	0.235145	7.64978	2.01328e-14	4.16941e-13	ERCC4
ENSG00000229261	20.2112	-7.71154	1.00849	-7.64665	2.06289e-14	4.26929e-13	LOC101928994
ENSG00000260278	81.7025	-5.99296	0.783773	-7.6463	2.06842e-14	4.27785e-13	NA
ENSG00000274719	44.0758	5.84094	0.763902	7.6462	2.07009e-14	4.27841e-13	NA
ENSG00000119953	1114.02	-0.978716	0.128009	-7.64566	2.07875e-14	4.29342e-13	SMNDC1
ENSG00000141540	369.16	-3.33527	0.436405	-7.64261	2.12858e-14	4.3934e-13	TTYH2
ENSG00000225492	756.266	-5.2717	0.690157	-7.63841	2.19921e-14	4.53613e-13	GBP1P1
ENSG00000217862	69.48	-9.84858	1.28948	-7.63765	2.21228e-14	4.56004e-13	NA
ENSG00000226777	61.0313	-8.33154	1.09113	-7.63567	2.24643e-14	4.62731e-13	FAM30A
ENSG00000215477	18.5941	-7.96766	1.04381	-7.63328	2.28861e-14	4.70943e-13	NA
ENSG00000137491	151.261	4.6558	0.609938	7.63323	2.28936e-14	4.70943e-13	SLCO2B1
ENSG00000040531	1239.85	1.88763	0.247338	7.63181	2.31489e-14	4.75876e-13	CTNS
ENSG00000285188	29.0574	-8.58685	1.12551	-7.62929	2.36051e-14	4.84929e-13	PDE4C
ENSG00000277967	1586.88	-1.74993	0.229378	-7.62902	2.36546e-14	4.85623e-13	NA
ENSG00000197451	4681.67	-0.849551	0.111375	-7.62783	2.38731e-14	4.89782e-13	HNRNPAB
ENSG00000185164	498.038	1.3393	0.175591	7.62741	2.39514e-14	4.9106e-13	NOMO2
ENSG00000253125	141.844	-4.70855	0.617681	-7.62295	2.47939e-14	5.07994e-13	NA
ENSG00000233013	69.9043	-7.26055	0.95261	-7.62174	2.50282e-14	5.12452e-13	NA
ENSG00000146828	335.881	2.38348	0.312879	7.61788	2.57867e-14	5.27631e-13	SLC12A9
ENSG00000240429	58.0092	-2.54222	0.333738	-7.61742	2.58794e-14	5.29175e-13	NA
ENSG00000117523	42794.9	-1.31592	0.172815	-7.61462	2.64463e-14	5.40408e-13	PRRC2C
ENSG00000100796	5493.8	-0.673714	0.0885018	-7.61244	2.68978e-14	5.49269e-13	PPP4R3A
ENSG00000059691	313.623	2.219	0.29156	7.61077	2.72462e-14	5.56014e-13	GATB
ENSG00000117410	4379.8	1.45511	0.191366	7.60383	2.87499e-14	5.86312e-13	ATP6V0B
ENSG00000138642	1867.31	-3.76182	0.494786	-7.60294	2.89485e-14	5.8997e-13	HERC6
ENSG00000164405	616.885	1.44443	0.190024	7.60131	2.93158e-14	5.97059e-13	UQCRQ
ENSG00000284536	71.5922	-6.79124	0.893566	-7.60016	2.95776e-14	6.01991e-13	MIR17
ENSG00000155111	1734.59	1.57505	0.20727	7.59904	2.98327e-14	6.06782e-13	CDK19
ENSG00000181143	40.7457	-9.42235	1.24054	-7.59538	3.06897e-14	6.23801e-13	MUC16
ENSG00000127951	19648.5	3.81675	0.502624	7.59365	3.11016e-14	6.3144e-13	FGL2
ENSG00000160282	28.7213	-6.74582	0.888353	-7.59363	3.11066e-14	6.3144e-13	FTCD
ENSG00000164190	15112.5	-0.962499	0.126754	-7.59342	3.11574e-14	6.32054e-13	NIPBL
ENSG00000109943	810.346	-2.66944	0.351614	-7.59195	3.15126e-14	6.38836e-13	CRTAM
ENSG00000242265	67.503	-6.98821	0.920493	-7.59181	3.15475e-14	6.39124e-13	PEG10
ENSG00000235782	285.19	-7.83744	1.0327	-7.58929	3.2166e-14	6.51224e-13	NA
ENSG00000279775	109.311	-10.5028	1.38402	-7.58858	3.23434e-14	6.54384e-13	NA
ENSG00000010818	27878.7	-3.73531	0.492427	-7.58551	3.31174e-14	6.69604e-13	HIVEP2
ENSG00000231256	37.3457	-9.30375	1.22687	-7.58335	3.36748e-14	6.80427e-13	CFAP97D1
ENSG00000166262	273.426	2.01471	0.265689	7.58299	3.37674e-14	6.8185e-13	FAM227B
ENSG00000211947	19.1057	-8.33606	1.09935	-7.58272	3.3839e-14	6.82845e-13	NA
ENSG00000262890	24.3096	-5.64473	0.744513	-7.58178	3.40835e-14	6.87327e-13	NA
ENSG00000143603	241.952	4.01385	0.529572	7.57943	3.47076e-14	6.99455e-13	KCNN3
ENSG00000261130	25.6849	6.7984	0.897039	7.57872	3.48993e-14	7.02857e-13	MPV17L
ENSG00000255858	33.2443	6.38031	0.841966	7.57787	3.51266e-14	7.06972e-13	NA
ENSG00000175602	84.596	-2.57179	0.339399	-7.57747	3.52363e-14	7.08715e-13	CCDC85B
ENSG00000149636	195.173	2.33785	0.308628	7.57496	3.5924e-14	7.22075e-13	DSN1
ENSG00000113716	1456.44	1.56125	0.206152	7.5733	3.63868e-14	7.30899e-13	HMGXB3
ENSG00000237298	437.283	-1.7537	0.231675	-7.56966	3.74189e-14	7.51139e-13	TTN-AS1
ENSG00000111537	50.0646	-9.7452	1.28797	-7.56634	3.83892e-14	7.70115e-13	IFNG
ENSG00000145708	104.512	-6.18703	0.817721	-7.56618	3.84352e-14	7.70535e-13	CRHBP
ENSG00000211941	13.9586	-7.92078	1.04706	-7.56475	3.88601e-14	7.78545e-13	NA
ENSG00000063177	7119.07	-0.963291	0.127435	-7.55911	4.05844e-14	8.12561e-13	RPL18
ENSG00000138399	476.655	2.34654	0.310469	7.55806	4.09126e-14	8.18599e-13	FASTKD1
ENSG00000076604	392.186	-3.51712	0.465372	-7.55766	4.10384e-14	8.20581e-13	TRAF4
ENSG00000269720	8.00547	-7.10795	0.94095	-7.55401	4.22043e-14	8.43346e-13	CCDC194
ENSG00000215305	686.79	1.68057	0.222571	7.55073	4.32842e-14	8.64361e-13	VPS16
ENSG00000186260	1369.7	2.96877	0.393298	7.54841	4.40606e-14	8.79294e-13	MRTFB
ENSG00000074696	1186.58	1.70115	0.225376	7.54806	4.41801e-14	8.81108e-13	HACD3
ENSG00000185624	4091.75	1.40228	0.185784	7.54791	4.4231e-14	8.81551e-13	P4HB
ENSG00000082512	359.477	-3.77459	0.500168	-7.54664	4.46642e-14	8.89608e-13	TRAF5
ENSG00000204389	45842.7	-4.84255	0.641821	-7.54502	4.52209e-14	9.00113e-13	HSPA1A
ENSG00000232220	164.839	-2.95152	0.391229	-7.54423	4.5497e-14	9.05021e-13	NA
ENSG00000261063	156.029	1.85003	0.245356	7.54019	4.69293e-14	9.32909e-13	NA
ENSG00000189241	2445.09	-1.09435	0.145177	-7.53801	4.77183e-14	9.47981e-13	TSPYL1
ENSG00000092820	5213.79	-1.46684	0.194596	-7.53787	4.7772e-14	9.48436e-13	EZR
ENSG00000272822	635.556	1.66916	0.22154	7.53436	4.90731e-14	9.73637e-13	NA
ENSG00000113504	959.284	-2.80376	0.372138	-7.53418	4.91395e-14	9.74326e-13	SLC12A7
ENSG00000078098	26.6442	-8.45033	1.12213	-7.53064	5.04925e-14	1.00051e-12	FAP
ENSG00000047597	95.1693	-4.11436	0.546424	-7.52962	5.08888e-14	1.00771e-12	XK
ENSG00000148158	1103.74	1.52337	0.202348	7.52847	5.13391e-14	1.01597e-12	SNX30
ENSG00000269307	384.536	1.67515	0.222523	7.52798	5.15301e-14	1.0191e-12	NA
ENSG00000147257	205.963	5.91919	0.786535	7.52566	5.24563e-14	1.03675e-12	GPC3
ENSG00000225783	196.787	-2.33126	0.309865	-7.52348	5.3339e-14	1.05351e-12	MIAT
ENSG00000140367	832.767	-1.69249	0.225024	-7.52139	5.41973e-14	1.06978e-12	UBE2Q2
ENSG00000275395	25.1039	-8.36163	1.1118	-7.52081	5.44371e-14	1.07382e-12	FCGBP
ENSG00000136891	1852.12	-1.85658	0.246937	-7.51845	5.543e-14	1.09271e-12	TEX10
ENSG00000110077	179.64	-4.39182	0.584165	-7.51812	5.55681e-14	1.09473e-12	MS4A6A
ENSG00000156384	2038.26	-3.41711	0.454549	-7.51758	5.57998e-14	1.09859e-12	SFR1
ENSG00000261105	171.068	2.35097	0.312835	7.51506	5.68834e-14	1.1192e-12	LMO7-AS1
ENSG00000162510	74.1192	-6.45627	0.859158	-7.51465	5.7063e-14	1.12202e-12	MATN1
ENSG00000165259	400.296	-2.61186	0.347612	-7.51374	5.74618e-14	1.12914e-12	HDX
ENSG00000260708	661.554	-3.57755	0.476215	-7.51248	5.8017e-14	1.13932e-12	NA
ENSG00000267561	703.063	2.72895	0.363397	7.50955	5.93301e-14	1.16436e-12	NA
ENSG00000270055	153.197	-5.05045	0.67365	-7.49714	6.52235e-14	1.2792e-12	NA
ENSG00000184730	2762.84	1.85885	0.248012	7.49501	6.62941e-14	1.29937e-12	APOBR
ENSG00000161960	11400.6	-1.22209	0.163119	-7.492	6.78318e-14	1.32866e-12	EIF4A1
ENSG00000122557	2056.03	-1.11211	0.148458	-7.49105	6.83236e-14	1.33745e-12	HERPUD2
ENSG00000249478	27.5752	-8.84784	1.18115	-7.49089	6.84077e-14	1.33824e-12	NA
ENSG00000067141	38.7158	-6.1897	0.826347	-7.49044	6.86446e-14	1.34202e-12	NEO1
ENSG00000175482	1164.57	1.66587	0.222407	7.49019	6.87729e-14	1.34367e-12	POLD4
ENSG00000165121	86.4975	-3.2406	0.432668	-7.48982	6.89697e-14	1.34666e-12	NA
ENSG00000126950	45.4005	-9.59758	1.28237	-7.48427	7.1948e-14	1.40392e-12	TMEM35A
ENSG00000105507	30.3008	-9.02461	1.2063	-7.48122	7.36372e-14	1.43597e-12	CABP5
ENSG00000226321	19.3635	-7.06342	0.944213	-7.48075	7.39021e-14	1.44022e-12	CROCC2
ENSG00000182158	5789.4	1.74918	0.23385	7.47991	7.43708e-14	1.44844e-12	CREB3L2
ENSG00000183542	12.8598	-7.79897	1.04285	-7.47854	7.51539e-14	1.46276e-12	KLRC4
ENSG00000269271	241.604	4.54531	0.607956	7.47638	7.64001e-14	1.48608e-12	NA
ENSG00000266338	201.949	-2.45899	0.328924	-7.47586	7.67026e-14	1.49102e-12	NBPF15
ENSG00000020577	106.248	-3.61875	0.484221	-7.47335	7.81776e-14	1.51873e-12	SAMD4A
ENSG00000225936	14.5822	-7.97964	1.06803	-7.47133	7.939e-14	1.54131e-12	NA
ENSG00000105383	521.331	2.20221	0.294892	7.46787	8.15014e-14	1.5813e-12	CD33
ENSG00000276600	5166.53	4.35744	0.583548	7.46716	8.19462e-14	1.58893e-12	RAB7B
ENSG00000171408	213.832	-4.98026	0.667002	-7.46663	8.22749e-14	1.59351e-12	PDE7B
ENSG00000136286	3740.11	-2.54289	0.340569	-7.46661	8.22862e-14	1.59351e-12	MYO1G
ENSG00000280620	52.7074	-8.30018	1.11204	-7.46389	8.40051e-14	1.62577e-12	SCAANT1
ENSG00000232956	1643.19	-1.95503	0.262071	-7.45993	8.65667e-14	1.6743e-12	SNHG15
ENSG00000215712	392.126	1.29877	0.174105	7.45968	8.67299e-14	1.6764e-12	TMEM242
ENSG00000100300	1436.72	2.32259	0.31142	7.45804	8.78193e-14	1.69639e-12	TSPO
ENSG00000234009	186.944	-1.86523	0.25018	-7.45555	8.94915e-14	1.7276e-12	NA
ENSG00000251888	22.8034	-6.09661	0.818026	-7.45283	9.13604e-14	1.76257e-12	NA
ENSG00000213079	3350.08	-0.939343	0.126084	-7.45015	9.32355e-14	1.79762e-12	SCAF8
ENSG00000275097	200.851	-1.84669	0.248057	-7.4446	9.72405e-14	1.87366e-12	NA
ENSG00000115085	21.2081	-6.88961	0.925489	-7.44429	9.7467e-14	1.87685e-12	ZAP70
ENSG00000163867	1265.47	1.00101	0.134475	7.44386	9.77887e-14	1.88187e-12	ZMYM6
ENSG00000139626	4228.87	3.58763	0.482058	7.44232	9.89313e-14	1.90266e-12	ITGB7
ENSG00000213463	499.677	2.49974	0.335909	7.44171	9.93902e-14	1.90928e-12	SYNJ2BP
ENSG00000259626	305.5	-3.93528	0.528815	-7.4417	9.93996e-14	1.90928e-12	NA
ENSG00000258810	23.6352	7.41923	0.997115	7.4407	1.00153e-13	1.92255e-12	NA
ENSG00000150756	363.175	2.53368	0.340521	7.44059	1.00235e-13	1.92293e-12	FAM173B
ENSG00000162877	34.1823	-6.78827	0.912431	-7.43977	1.00864e-13	1.93379e-12	PM20D1
ENSG00000067208	1649.49	1.1113	0.149381	7.43935	1.01185e-13	1.93872e-12	EVI5
ENSG00000248015	197.654	1.95922	0.263439	7.4371	1.02921e-13	1.97051e-12	NA
ENSG00000182162	1053.61	-4.55338	0.612258	-7.43703	1.02972e-13	1.97051e-12	P2RY8
ENSG00000204257	4656.17	2.04981	0.275671	7.4357	1.04013e-13	1.98918e-12	HLA-DMA
ENSG00000165672	2921.83	2.5788	0.347016	7.43138	1.07471e-13	2.05405e-12	PRDX3
ENSG00000236438	96.2309	-6.06351	0.816121	-7.42968	1.08865e-13	2.07939e-12	FAM157A
ENSG00000121897	3104.97	-1.04819	0.141092	-7.42909	1.09348e-13	2.08733e-12	LIAS
ENSG00000255002	35.6846	-9.24194	1.24405	-7.42893	1.09477e-13	2.08848e-12	LINC02324
ENSG00000130589	660.954	-3.50112	0.471475	-7.42588	1.1203e-13	2.13587e-12	HELZ2
ENSG00000108107	8829.44	-1.06425	0.143346	-7.42431	1.1337e-13	2.16008e-12	RPL28
ENSG00000196922	427.23	2.26857	0.305622	7.42279	1.1468e-13	2.18368e-12	ZNF252P
ENSG00000255302	3571.88	1.38399	0.186473	7.42194	1.15421e-13	2.19643e-12	EID1
ENSG00000178741	2761.97	1.36807	0.184331	7.42183	1.15516e-13	2.19688e-12	COX5A
ENSG00000140519	108.688	-7.43349	1.00196	-7.41895	1.18052e-13	2.24371e-12	RHCG
ENSG00000211768	16.9873	-7.41457	0.99947	-7.4185	1.1845e-13	2.24851e-12	NA
ENSG00000255733	13.8178	-7.88251	1.06254	-7.41854	1.18414e-13	2.24851e-12	IFNG-AS1
ENSG00000163521	273.952	2.78457	0.375458	7.41646	1.20288e-13	2.28198e-12	GLB1L
ENSG00000066230	616.572	2.7421	0.369739	7.41631	1.20428e-13	2.28322e-12	SLC9A3
ENSG00000246082	51.487	4.01423	0.541523	7.41286	1.23607e-13	2.34206e-12	NUDT16P1
ENSG00000114698	13.1863	-7.76511	1.04758	-7.41245	1.23984e-13	2.34774e-12	PLSCR4
ENSG00000116729	451.304	2.7996	0.377755	7.41115	1.25205e-13	2.36941e-12	WLS
ENSG00000135426	508.672	-3.79341	0.512011	-7.40884	1.2741e-13	2.40965e-12	TESPA1
ENSG00000238057	783.094	-1.99534	0.269361	-7.40771	1.28497e-13	2.42873e-12	ZEB2-AS1
ENSG00000234741	5264.88	-3.58751	0.484417	-7.40583	1.30328e-13	2.46182e-12	GAS5
ENSG00000236051	1348	-0.93219	0.125897	-7.40439	1.31759e-13	2.48731e-12	MYCBP2-AS1
ENSG00000268635	539.228	-9.24636	1.24883	-7.40404	1.32098e-13	2.49218e-12	NA
ENSG00000284292	5682.31	1.44515	0.195194	7.40367	1.32474e-13	2.49774e-12	NA
ENSG00000158050	4164.7	-2.76833	0.373937	-7.40319	1.32952e-13	2.50368e-12	DUSP2
ENSG00000162174	82.1551	3.05855	0.413139	7.40319	1.3295e-13	2.50368e-12	ASRGL1
ENSG00000240505	11.5252	-7.61621	1.02927	-7.39966	1.36536e-13	2.5696e-12	TNFRSF13B
ENSG00000169862	37.9817	-8.98869	1.21512	-7.39735	1.38933e-13	2.61311e-12	CTNND2
ENSG00000121104	615.363	-3.42513	0.463171	-7.39495	1.41466e-13	2.65913e-12	FAM117A
ENSG00000211766	13.062	-6.38122	0.862944	-7.39471	1.41719e-13	2.66226e-12	NA
ENSG00000204424	14.2749	-7.94255	1.07415	-7.39426	1.42202e-13	2.66969e-12	LY6G6F
ENSG00000132383	466.584	1.38926	0.187896	7.3938	1.42691e-13	2.67725e-12	RPA1
ENSG00000277502	153.008	-3.26628	0.441992	-7.38991	1.46923e-13	2.75497e-12	NA
ENSG00000217527	42.644	-5.31155	0.718806	-7.3894	1.47489e-13	2.7639e-12	NA
ENSG00000271614	3228.82	-3.95401	0.535153	-7.38855	1.48438e-13	2.77935e-12	ATP2B1-AS1
ENSG00000102221	276.692	-3.67605	0.497537	-7.3885	1.48495e-13	2.77935e-12	JADE3
ENSG00000143641	737.091	0.886794	0.120027	7.38831	1.48705e-13	2.78154e-12	GALNT2
ENSG00000182606	1881.9	1.29315	0.175028	7.38823	1.48793e-13	2.78154e-12	TRAK1
ENSG00000114902	2040.14	1.23077	0.166613	7.38697	1.50211e-13	2.80635e-12	SPCS1
ENSG00000260466	770.194	-2.09317	0.283461	-7.38435	1.53196e-13	2.86036e-12	NA
ENSG00000263264	55.7203	-8.41917	1.14037	-7.38283	1.54959e-13	2.89153e-12	NA
ENSG00000260651	96.1486	-4.5868	0.62146	-7.38069	1.57476e-13	2.93671e-12	NA
ENSG00000269656	46.2485	-1.66158	0.225141	-7.38016	1.58102e-13	2.9466e-12	NOP53-AS1
ENSG00000135655	5363.71	-0.916822	0.124241	-7.37939	1.59018e-13	2.96188e-12	USP15
ENSG00000259374	20.6035	-7.33282	0.994244	-7.37528	1.64006e-13	3.05293e-12	NA
ENSG00000122026	17693.9	-1.35606	0.183915	-7.37331	1.66445e-13	3.09646e-12	RPL21
ENSG00000072858	198.023	-4.51114	0.612078	-7.3702	1.70367e-13	3.1675e-12	SIDT1
ENSG00000261135	20.3334	-8.43552	1.1447	-7.36921	1.71647e-13	3.18937e-12	NA
ENSG00000114529	141.253	-3.71542	0.504288	-7.36766	1.73648e-13	3.22461e-12	C3orf52
ENSG00000110025	329.809	1.69211	0.229703	7.36652	1.75134e-13	3.25024e-12	SNX15
ENSG00000144445	1123.37	-1.82629	0.247972	-7.3649	1.77282e-13	3.28812e-12	KANSL1L
ENSG00000176840	54.94	-9.87266	1.34062	-7.36423	1.7817e-13	3.30259e-12	MIR7-3HG
ENSG00000169413	1078.67	3.85367	0.523719	7.35828	1.86292e-13	3.45105e-12	RNASE6
ENSG00000147955	529.84	1.79426	0.243961	7.35473	1.91314e-13	3.54196e-12	SIGMAR1
ENSG00000111596	2953.15	-1.06798	0.145277	-7.35134	1.96226e-13	3.63071e-12	CNOT2
ENSG00000257747	54.775	-7.23366	0.984054	-7.35088	1.96907e-13	3.64112e-12	LINC02426
ENSG00000239453	14.7723	-7.93702	1.07976	-7.35075	1.97099e-13	3.64248e-12	NA
ENSG00000162413	2132.56	-2.46142	0.334865	-7.35049	1.97475e-13	3.64723e-12	KLHL21
ENSG00000188242	586.984	2.70598	0.368274	7.34774	2.01581e-13	3.72083e-12	PP7080
ENSG00000145990	1366.7	2.41415	0.328661	7.34541	2.05124e-13	3.78169e-12	GFOD1
ENSG00000278705	94.9642	-4.61863	0.628774	-7.34544	2.05082e-13	3.78169e-12	HIST1H4B
ENSG00000133935	356.062	1.49463	0.203483	7.3452	2.05444e-13	3.78533e-12	ERG28
ENSG00000266954	288.182	2.1169	0.28824	7.34424	2.06929e-13	3.8104e-12	NA
ENSG00000180758	844.003	-3.43024	0.467207	-7.34201	2.10402e-13	3.87203e-12	GPR157
ENSG00000125657	1959.7	-4.40303	0.599769	-7.34121	2.11679e-13	3.89319e-12	TNFSF9
ENSG00000135625	181.07	-7.60682	1.03623	-7.34083	2.12278e-13	3.90187e-12	EGR4
ENSG00000218976	140.877	-7.78175	1.06037	-7.33869	2.15702e-13	3.96244e-12	NA
ENSG00000185436	350.287	2.59753	0.353992	7.33783	2.17087e-13	3.98551e-12	IFNLR1
ENSG00000119421	464.215	1.90388	0.259468	7.33762	2.17433e-13	3.98947e-12	NDUFA8
ENSG00000138311	271.132	2.77242	0.377922	7.33596	2.20144e-13	4.03681e-12	ZNF365
ENSG00000114745	686.266	1.17986	0.16086	7.33468	2.22256e-13	4.07311e-12	GORASP1
ENSG00000169727	493.472	1.32245	0.180303	7.33458	2.22424e-13	4.07376e-12	GPS1
ENSG00000171811	46.6259	-7.17732	0.978736	-7.33326	2.24625e-13	4.11162e-12	CFAP46
ENSG00000282320	21.5983	-8.12349	1.10802	-7.33153	2.27534e-13	4.16238e-12	NA
ENSG00000149418	1064.93	4.57532	0.624322	7.32845	2.32824e-13	4.25661e-12	ST14
ENSG00000127415	32.2196	-5.13391	0.700595	-7.32792	2.33752e-13	4.27104e-12	IDUA
ENSG00000105438	1178.13	1.5519	0.211787	7.32762	2.34278e-13	4.27811e-12	KDELR1
ENSG00000254230	73.0614	3.82528	0.522149	7.32603	2.37074e-13	4.32661e-12	NA
ENSG00000099337	664.129	2.63559	0.359798	7.3252	2.38544e-13	4.35085e-12	KCNK6
ENSG00000163421	271.434	-5.46059	0.745611	-7.32364	2.41325e-13	4.39639e-12	PROK2
ENSG00000139178	170.734	2.26969	0.309912	7.32364	2.41327e-13	4.39639e-12	C1RL
ENSG00000166086	194.341	-2.56803	0.350694	-7.3227	2.43033e-13	4.42485e-12	JAM3
ENSG00000240891	250.112	-4.18548	0.571797	-7.31986	2.48221e-13	4.51662e-12	PLCXD2
ENSG00000163541	1127.46	1.30707	0.178572	7.31961	2.48695e-13	4.5199e-12	SUCLG1
ENSG00000255073	2084.52	-1.15535	0.157843	-7.31964	2.48639e-13	4.5199e-12	ZFP91-CNTF
ENSG00000185201	1485.62	-3.55831	0.486191	-7.31874	2.50314e-13	4.54663e-12	IFITM2
ENSG00000140379	16361.2	-3.69842	0.505367	-7.31829	2.51149e-13	4.5591e-12	BCL2A1
ENSG00000145506	20.5895	-8.47032	1.1579	-7.31522	2.56968e-13	4.66199e-12	NKD2
ENSG00000279766	492.359	-2.25638	0.308556	-7.31272	2.61787e-13	4.7466e-12	NA
ENSG00000173559	5975.09	-1.77456	0.242683	-7.31225	2.62703e-13	4.7604e-12	NABP1
ENSG00000278607	236.454	-5.0642	0.692658	-7.31126	2.64652e-13	4.7929e-12	NA
ENSG00000116754	4488.57	-0.928839	0.127087	-7.30871	2.69727e-13	4.88194e-12	SRSF11
ENSG00000167930	182.161	1.9038	0.260514	7.30786	2.71431e-13	4.90988e-12	FAM234A
ENSG00000164970	390.964	2.35993	0.322984	7.30666	2.7387e-13	4.95108e-12	FAM219A
ENSG00000219545	740.754	2.41883	0.331158	7.30416	2.78998e-13	5.03787e-12	UMAD1
ENSG00000167658	20504.6	-0.79028	0.108196	-7.30418	2.78971e-13	5.03787e-12	EEF2
ENSG00000197415	132.13	-4.35905	0.597213	-7.29898	2.89955e-13	5.23264e-12	VEPH1
ENSG00000012174	791.069	1.62673	0.223052	7.29303	3.03051e-13	5.46578e-12	MBTPS2
ENSG00000168672	38.6218	-7.54065	1.03409	-7.29208	3.05203e-13	5.50039e-12	FAM84B
ENSG00000245105	371.529	4.81168	0.659862	7.29195	3.05507e-13	5.50039e-12	A2M-AS1
ENSG00000168502	202.918	3.63751	0.498839	7.29195	3.05503e-13	5.50039e-12	MTCL1
ENSG00000217482	13.5191	-7.10334	0.974219	-7.29131	3.06954e-13	5.51817e-12	NA
ENSG00000196358	22.8904	-8.27008	1.13424	-7.29128	3.07034e-13	5.51817e-12	NTNG2
ENSG00000136149	97.738	-1.30648	0.179183	-7.29129	3.06997e-13	5.51817e-12	NA
ENSG00000116096	197.664	2.28923	0.313982	7.29094	3.078e-13	5.5287e-12	SPR
ENSG00000272247	64.3454	-6.38544	0.876136	-7.28819	3.14154e-13	5.63955e-12	NA
ENSG00000242472	105.518	-7.32358	1.00497	-7.28736	3.16082e-13	5.67085e-12	NA
ENSG00000239305	1309.29	-1.35785	0.186441	-7.28301	3.26454e-13	5.85351e-12	RNF103
ENSG00000283064	318.049	-5.4462	0.747838	-7.2826	3.27451e-13	5.86795e-12	NA
ENSG00000160654	69.89	-8.61781	1.18387	-7.27933	3.35491e-13	6.00853e-12	CD3G
ENSG00000198648	144.04	-2.71812	0.37341	-7.27918	3.35867e-13	6.01176e-12	STK39
ENSG00000277778	356.571	1.89281	0.260061	7.27833	3.37983e-13	6.04613e-12	PGM5P2
ENSG00000228363	850.844	-1.4156	0.194514	-7.2776	3.39821e-13	6.07546e-12	NA
ENSG00000177706	1726.21	3.57742	0.49158	7.2774	3.40319e-13	6.08084e-12	FAM20C
ENSG00000256234	661.136	6.20025	0.852131	7.27616	3.43449e-13	6.13319e-12	NA
ENSG00000213512	13.4792	-7.85881	1.0801	-7.27603	3.43795e-13	6.1358e-12	GBP7
ENSG00000224078	637.677	-1.13576	0.156189	-7.27165	3.5511e-13	6.33406e-12	IPW
ENSG00000249069	35.3528	-5.79976	0.797784	-7.26984	3.59914e-13	6.41603e-12	LINC01033
ENSG00000117318	144.083	-5.16413	0.710444	-7.26888	3.62473e-13	6.4579e-12	ID3
ENSG00000230832	29.4245	-6.84558	0.941956	-7.2674	3.66462e-13	6.52518e-12	NA
ENSG00000198561	3624.03	1.21413	0.1671	7.26587	3.7064e-13	6.59576e-12	CTNND1
ENSG00000256514	1149.03	1.60366	0.220727	7.26536	3.72049e-13	6.617e-12	NA
ENSG00000270075	466.229	2.41717	0.332765	7.26389	3.76128e-13	6.68568e-12	NA
ENSG00000175573	560.253	-2.27134	0.31271	-7.2634	3.77485e-13	6.70591e-12	C11orf68
ENSG00000235162	79.0901	-3.23599	0.445538	-7.2631	3.78321e-13	6.71689e-12	C12orf75
ENSG00000130560	321.39	2.17159	0.299146	7.2593	3.89099e-13	6.90427e-12	UBAC1
ENSG00000196498	9877.47	-2.12465	0.292745	-7.25768	3.93796e-13	6.98357e-12	NCOR2
ENSG00000280634	56.6984	3.68703	0.508028	7.25754	3.94207e-13	6.98683e-12	THRIL
ENSG00000165264	684.326	2.73781	0.377291	7.25648	3.97284e-13	7.0373e-12	NDUFB6
ENSG00000259367	215.815	2.28036	0.314285	7.25572	3.99529e-13	7.073e-12	NA
ENSG00000196747	295.959	-4.90346	0.675977	-7.25389	4.04958e-13	7.16498e-12	HIST1H2AI
ENSG00000261147	1450.46	-1.36752	0.188537	-7.25331	4.06709e-13	7.19182e-12	NA
ENSG00000116688	4157.67	1.30835	0.180486	7.24902	4.19806e-13	7.41915e-12	MFN2
ENSG00000105856	6153.65	-1.39507	0.192456	-7.24879	4.20503e-13	7.4272e-12	HBP1
ENSG00000147475	841.78	1.39685	0.192751	7.24692	4.26365e-13	7.52641e-12	ERLIN2
ENSG00000232324	52.1136	-6.73743	0.929776	-7.2463	4.28305e-13	7.55632e-12	NA
ENSG00000141867	5284.52	-0.789168	0.108921	-7.24536	4.31299e-13	7.60477e-12	BRD4
ENSG00000187554	415.557	-5.09033	0.702972	-7.24117	4.44844e-13	7.83461e-12	TLR5
ENSG00000004468	905.713	-6.12301	0.845576	-7.24123	4.44638e-13	7.83461e-12	CD38
ENSG00000236609	11.7319	-6.93765	0.958441	-7.23847	4.53789e-13	7.98758e-12	ZNF853
ENSG00000167286	49.8081	-8.65444	1.19585	-7.23705	4.58562e-13	8.06697e-12	CD3D
ENSG00000116977	5571.29	1.07122	0.148022	7.23693	4.58958e-13	8.06931e-12	LGALS8
ENSG00000136603	15948	-1.9607	0.270992	-7.23526	4.64623e-13	8.16424e-12	SKIL
ENSG00000104613	965.273	1.35098	0.186788	7.23272	4.73425e-13	8.31416e-12	INTS10
ENSG00000205309	12.4463	-6.461	0.893343	-7.23239	4.74565e-13	8.32942e-12	NT5M
ENSG00000099385	181.973	2.01375	0.278446	7.23213	4.75485e-13	8.3408e-12	BCL7C
ENSG00000202538	52.9707	-4.5989	0.635959	-7.23143	4.77921e-13	8.37875e-12	RNU4-2
ENSG00000176320	118.204	4.07909	0.5642	7.22986	4.83492e-13	8.47159e-12	NA
ENSG00000145934	17.4285	-7.85047	1.08603	-7.22861	4.87975e-13	8.54527e-12	TENM2
ENSG00000053254	4606.2	1.51327	0.209468	7.22433	5.03576e-13	8.81344e-12	FOXN3
ENSG00000143376	3638.53	1.42556	0.197403	7.2216	5.13796e-13	8.98718e-12	SNX27
ENSG00000241697	144.416	1.81328	0.251388	7.21308	5.47005e-13	9.56264e-12	TMEFF1
ENSG00000258472	160.08	-2.59646	0.360039	-7.21162	5.52918e-13	9.66051e-12	NA
ENSG00000241860	34.4742	-3.93268	0.545415	-7.21043	5.57763e-13	9.73961e-12	LOC100996442
ENSG00000121481	1224.89	-2.20237	0.305504	-7.20896	5.63799e-13	9.83943e-12	RNF2
ENSG00000136732	361.53	-4.04063	0.560937	-7.20336	5.87452e-13	1.02464e-11	GYPC
ENSG00000188042	4726.87	-3.32818	0.462081	-7.20259	5.90812e-13	1.02992e-11	ARL4C
ENSG00000127184	4732.23	1.18774	0.165027	7.19724	6.14438e-13	1.0705e-11	COX7C
ENSG00000154144	2022.74	1.38478	0.192509	7.19334	6.32265e-13	1.10093e-11	TBRG1
ENSG00000267598	1043.1	-3.53819	0.491898	-7.19293	6.34138e-13	1.10357e-11	NA
ENSG00000142583	27.8806	-8.20196	1.14036	-7.1924	6.36634e-13	1.10728e-11	SLC2A5
ENSG00000166016	1247.76	-3.25447	0.452531	-7.1917	6.39905e-13	1.11234e-11	ABTB2
ENSG00000174501	262.519	-3.64404	0.506754	-7.19094	6.43478e-13	1.11792e-11	ANKRD36C
ENSG00000131979	7626.83	-4.35415	0.605567	-7.19021	6.46906e-13	1.12324e-11	GCH1
ENSG00000102145	34.2433	-9.16938	1.27529	-7.19001	6.47854e-13	1.12425e-11	GATA1
ENSG00000211765	13.684	-7.81469	1.08742	-7.18644	6.65041e-13	1.15343e-11	NA
ENSG00000053770	1697.43	1.89922	0.264285	7.18626	6.65921e-13	1.1543e-11	AP5M1
ENSG00000141574	372.624	-4.80088	0.668109	-7.18577	6.683e-13	1.15777e-11	SECTM1
ENSG00000152409	859.059	-2.76642	0.385011	-7.1853	6.70591e-13	1.16109e-11	JMY
ENSG00000163710	99.8604	8.12591	1.13116	7.18367	6.78646e-13	1.17437e-11	PCOLCE2
ENSG00000255639	1267.68	1.648	0.229538	7.17965	6.98926e-13	1.20861e-11	NA
ENSG00000266049	385.902	-1.9301	0.268832	-7.17959	6.9922e-13	1.20861e-11	NA
ENSG00000185475	1057.38	1.87088	0.260593	7.17931	7.00646e-13	1.2104e-11	TMEM179B
ENSG00000111269	1037.21	1.01507	0.1414	7.17868	7.03899e-13	1.21533e-11	CREBL2
ENSG00000283041	265.389	-1.04338	0.14535	-7.17839	7.05392e-13	1.21723e-11	NA
ENSG00000137970	273.683	-1.13013	0.157454	-7.17755	7.09726e-13	1.22402e-11	NA
ENSG00000214922	835.096	-1.99984	0.278705	-7.17547	7.20574e-13	1.24203e-11	HLA-F-AS1
ENSG00000136631	907.02	2.46921	0.34413	7.17522	7.21897e-13	1.24361e-11	VPS45
ENSG00000077044	611.401	-1.5078	0.210172	-7.17416	7.27544e-13	1.25264e-11	DGKD
ENSG00000231346	90.3991	5.78519	0.806568	7.1726	7.3587e-13	1.26626e-11	LINC01160
ENSG00000116251	7692.27	-0.717715	0.100065	-7.17251	7.36338e-13	1.26636e-11	RPL22
ENSG00000280138	1365.71	-1.98318	0.276511	-7.17217	7.38203e-13	1.26815e-11	NA
ENSG00000183250	75.6357	5.51902	0.769503	7.17219	7.38078e-13	1.26815e-11	LINC01547
ENSG00000171812	159.942	3.83678	0.535249	7.16822	7.5981e-13	1.30454e-11	COL8A2
ENSG00000185198	29.1771	-8.94694	1.24822	-7.16777	7.62296e-13	1.30808e-11	PRSS57
ENSG00000170425	592.816	-3.31112	0.461993	-7.16704	7.66354e-13	1.31431e-11	ADORA2B
ENSG00000275072	231.436	-3.37463	0.470937	-7.16578	7.73443e-13	1.32572e-11	SNORD50B
ENSG00000241468	1156.75	1.12016	0.156345	7.16463	7.7995e-13	1.33613e-11	ATP5MF
ENSG00000258604	18.3621	7.06424	0.986183	7.16322	7.88056e-13	1.34927e-11	NA
ENSG00000165406	767.81	-1.9279	0.269188	-7.16191	7.95587e-13	1.3614e-11	MARCH8
ENSG00000008405	956.994	-1.06361	0.148511	-7.16179	7.96305e-13	1.36187e-11	CRY1
ENSG00000168610	4722.74	-1.17518	0.164107	-7.16101	8.00838e-13	1.36886e-11	STAT3
ENSG00000128340	24856.5	1.86282	0.260138	7.16089	8.01578e-13	1.36937e-11	RAC2
ENSG00000136451	4285.67	-1.03245	0.144188	-7.16047	8.03984e-13	1.37271e-11	VEZF1
ENSG00000159199	1236.27	2.00448	0.279943	7.16031	8.04952e-13	1.3736e-11	ATP5MC1
ENSG00000278463	123.85	-9.34459	1.30525	-7.15921	8.11408e-13	1.38385e-11	HIST1H2AB
ENSG00000254445	26.8593	-8.10699	1.13242	-7.15899	8.12763e-13	1.38462e-11	HSPB2-C11orf52
ENSG00000149300	26.8593	-8.10699	1.13242	-7.15899	8.12763e-13	1.38462e-11	C11orf52
ENSG00000196684	384.72	-3.20971	0.448625	-7.15456	8.3943e-13	1.42926e-11	HSH2D
ENSG00000005844	7890.64	1.21776	0.170335	7.14921	8.72795e-13	1.48525e-11	ITGAL
ENSG00000161654	2032.65	0.972127	0.135997	7.14814	8.79638e-13	1.49607e-11	LSM12
ENSG00000006652	4581.47	-1.74144	0.243673	-7.14661	8.89488e-13	1.51198e-11	IFRD1
ENSG00000184788	190.186	2.29646	0.321364	7.14597	8.93642e-13	1.5182e-11	SATL1
ENSG00000211677	1572.4	-6.62573	0.927442	-7.14409	9.05973e-13	1.5383e-11	NA
ENSG00000113163	3528.77	-0.981685	0.137433	-7.14302	9.1299e-13	1.54936e-11	COL4A3BP
ENSG00000099624	1426.35	2.09273	0.293027	7.14176	9.21454e-13	1.56286e-11	ATP5F1D
ENSG00000197467	32.2433	5.53107	0.774602	7.14053	9.29712e-13	1.576e-11	COL13A1
ENSG00000264044	650.05	1.67435	0.234529	7.1392	9.38788e-13	1.59051e-11	NA
ENSG00000256100	1301.17	1.72826	0.242086	7.13901	9.4006e-13	1.59178e-11	NA
ENSG00000111913	1707.13	-2.96835	0.415876	-7.1376	9.49754e-13	1.60731e-11	RIPOR2
ENSG00000168995	182.112	4.92147	0.689842	7.1342	9.73552e-13	1.64668e-11	SIGLEC7
ENSG00000237705	182.483	-2.20767	0.309483	-7.13342	9.79079e-13	1.65512e-11	NA
ENSG00000243150	104.333	3.07375	0.430908	7.13319	9.80657e-13	1.65687e-11	LOC100996447
ENSG00000221539	202.947	-3.94934	0.553829	-7.13098	9.9658e-13	1.68285e-11	SNORD99
ENSG00000177410	3632.09	-2.00753	0.281542	-7.13048	1.00017e-12	1.68799e-11	ZFAS1
ENSG00000182463	16.8899	-8.18619	1.14823	-7.12939	1.00817e-12	1.70055e-11	TSHZ2
ENSG00000118058	6044.2	-1.45445	0.204038	-7.12832	1.01601e-12	1.71285e-11	KMT2A
ENSG00000070501	167.103	-1.90613	0.267408	-7.12817	1.0171e-12	1.71373e-11	POLB
ENSG00000124813	1845.71	-3.02168	0.423926	-7.12784	1.01956e-12	1.71694e-11	RUNX2
ENSG00000143479	378.133	-2.84362	0.398998	-7.12691	1.02649e-12	1.72766e-11	DYRK3
ENSG00000096060	7982.18	1.78027	0.249891	7.12421	1.04681e-12	1.7609e-11	FKBP5
ENSG00000154269	51.5066	-7.87357	1.10534	-7.12324	1.05422e-12	1.77168e-11	ENPP3
ENSG00000101079	628.316	3.08151	0.432601	7.12322	1.05438e-12	1.77168e-11	NDRG3
ENSG00000185130	115.773	-5.68333	0.798057	-7.12146	1.06788e-12	1.7934e-11	HIST1H2BL
ENSG00000262655	42.7684	-7.65006	1.07442	-7.12018	1.07783e-12	1.80913e-11	SPON1
ENSG00000250151	3363.92	1.15162	0.161765	7.11907	1.0866e-12	1.82284e-11	ARPC4-TTLL3
ENSG00000255432	382.412	1.31588	0.184914	7.11617	1.10969e-12	1.86056e-11	NA
ENSG00000117862	1837.5	1.20075	0.168884	7.10991	1.16119e-12	1.94449e-11	TXNDC12
ENSG00000225855	1184.37	1.94259	0.273225	7.10986	1.16165e-12	1.94449e-11	RUSC1-AS1
ENSG00000203875	7847.21	-3.45949	0.48657	-7.10996	1.16073e-12	1.94449e-11	SNHG5
ENSG00000163751	53.5506	-7.85034	1.1042	-7.10955	1.16422e-12	1.94774e-11	CPA3
ENSG00000279320	38.4325	-5.43049	0.763913	-7.10877	1.17079e-12	1.95766e-11	NA
ENSG00000058804	766.574	2.02177	0.284548	7.1052	1.20144e-12	2.00783e-11	NDC1
ENSG00000258153	67.8986	-6.74681	0.949583	-7.10502	1.20306e-12	2.00944e-11	NA
ENSG00000167476	1894.81	0.995989	0.140192	7.10448	1.20772e-12	2.01613e-11	JSRP1
ENSG00000108344	1053.92	1.02376	0.144185	7.1003	1.24482e-12	2.07693e-11	PSMD3
ENSG00000251920	195.684	2.28239	0.321483	7.09956	1.25157e-12	2.08705e-11	NA
ENSG00000076382	800.309	-3.45441	0.486808	-7.09606	1.28368e-12	2.13944e-11	SPAG5
ENSG00000050130	727.694	2.36294	0.333065	7.09454	1.29786e-12	2.1619e-11	JKAMP
ENSG00000198876	1213.77	1.03359	0.145704	7.09376	1.30512e-12	2.17282e-11	DCAF12
ENSG00000212304	199.03	-2.7382	0.38602	-7.09342	1.3084e-12	2.1771e-11	SNORD12
ENSG00000208028	198.952	-4.47857	0.631472	-7.09227	1.31933e-12	2.19411e-11	MIR616
ENSG00000260107	79.8465	-2.13564	0.301149	-7.09163	1.32542e-12	2.20303e-11	NA
ENSG00000174738	1179.73	-2.15726	0.304249	-7.09044	1.33684e-12	2.22081e-11	NR1D2
ENSG00000211771	12.8856	-7.72923	1.09024	-7.08948	1.34612e-12	2.23382e-11	NA
ENSG00000133983	841.57	1.44856	0.204324	7.08952	1.34579e-12	2.23382e-11	COX16
ENSG00000152778	1843.99	-3.70072	0.522105	-7.08808	1.35988e-12	2.25543e-11	IFIT5
ENSG00000169251	1070.29	-1.10934	0.156575	-7.08506	1.38988e-12	2.30394e-11	NMD3
ENSG00000065618	128.129	-2.69463	0.380381	-7.08403	1.40019e-12	2.31979e-11	COL17A1
ENSG00000172602	517.403	-6.85663	0.967941	-7.08372	1.40331e-12	2.32371e-11	RND1
ENSG00000241343	1222.21	-0.921082	0.13005	-7.0825	1.41581e-12	2.34313e-11	RPL36A
ENSG00000188313	3431.05	-3.34774	0.472727	-7.08176	1.42338e-12	2.3544e-11	PLSCR1
ENSG00000174444	28698	-1.09157	0.154149	-7.08128	1.42834e-12	2.36133e-11	RPL4
ENSG00000065000	2488.53	0.874994	0.123579	7.08046	1.43679e-12	2.37403e-11	AP3D1
ENSG00000102524	568.471	-3.40446	0.480896	-7.0794	1.44776e-12	2.39086e-11	TNFSF13B
ENSG00000070190	2941.27	-2.08254	0.294203	-7.07859	1.4563e-12	2.40367e-11	DAPP1
ENSG00000108387	63.814	-8.92522	1.2612	-7.07677	1.47551e-12	2.43408e-11	SEPT4
ENSG00000182732	15.0164	-5.37787	0.760379	-7.07262	1.52041e-12	2.50679e-11	RGS6
ENSG00000079335	453.397	-2.80094	0.396076	-7.07172	1.5302e-12	2.52159e-11	CDC14A
ENSG00000158006	421.326	2.71329	0.38377	7.07009	1.54839e-12	2.55019e-11	PAFAH2
ENSG00000200463	603.616	-4.65292	0.658317	-7.0679	1.57292e-12	2.58921e-11	SNORD118
ENSG00000170312	26.2707	-8.82052	1.24802	-7.0676	1.5764e-12	2.59356e-11	CDK1
ENSG00000138604	692.188	2.15987	0.305651	7.06645	1.58943e-12	2.6136e-11	GLCE
ENSG00000131015	221.027	-7.22537	1.02262	-7.06556	1.59974e-12	2.62913e-11	ULBP2
ENSG00000173898	29.1376	-5.42572	0.767923	-7.06546	1.6009e-12	2.62963e-11	SPTBN2
ENSG00000072840	951.54	3.67949	0.520848	7.06442	1.61283e-12	2.64782e-11	EVC
ENSG00000165474	4144.49	-5.21218	0.737954	-7.06302	1.62926e-12	2.67336e-11	GJB2
ENSG00000244116	47.202	-7.86942	1.11513	-7.05692	1.70231e-12	2.79174e-11	NA
ENSG00000104064	1847.57	-1.07166	0.151862	-7.05678	1.70407e-12	2.79313e-11	GABPB1
ENSG00000166780	357.319	2.02142	0.286463	7.05648	1.70769e-12	2.79756e-11	C16orf45
ENSG00000261758	90.6843	-5.63893	0.799323	-7.05463	1.73056e-12	2.83353e-11	NA
ENSG00000183166	7.00458	-6.91373	0.980059	-7.0544	1.73348e-12	2.83679e-11	CALN1
ENSG00000175334	1449.34	1.41565	0.200681	7.05421	1.73588e-12	2.8377e-11	BANF1
ENSG00000167685	103.259	1.45961	0.206913	7.05422	1.73577e-12	2.8377e-11	ZNF444
ENSG00000100344	67.1186	1.84473	0.261515	7.05399	1.73859e-12	2.84062e-11	PNPLA3
ENSG00000143365	7.7849	-7.02492	0.995977	-7.0533	1.74726e-12	2.85328e-11	RORC
ENSG00000265692	203.788	-7.98056	1.13155	-7.05275	1.7542e-12	2.86308e-11	LINC01970
ENSG00000072042	1153.42	1.30334	0.184832	7.05147	1.77035e-12	2.8879e-11	RDH11
ENSG00000142875	791.512	-3.01538	0.427658	-7.05091	1.77756e-12	2.89813e-11	PRKACB
ENSG00000250910	13.8801	-7.52317	1.06756	-7.04709	1.827e-12	2.97715e-11	LOC102724776
ENSG00000118971	16460.6	2.88126	0.408883	7.04665	1.83272e-12	2.98489e-11	CCND2
ENSG00000137806	354.494	1.648	0.23394	7.04451	1.86109e-12	3.02949e-11	NDUFAF1
ENSG00000184992	237.915	2.91368	0.413707	7.04286	1.88334e-12	3.06247e-11	BRI3BP
ENSG00000105393	615.3	1.5747	0.223587	7.0429	1.88279e-12	3.06247e-11	BABAM1
ENSG00000187474	3195.45	4.56156	0.647696	7.04275	1.88484e-12	3.06329e-11	FPR3
ENSG00000250274	2139.82	-3.44208	0.488764	-7.04243	1.88912e-12	3.06862e-11	LOC100128059
ENSG00000280279	30.333	-4.09396	0.581343	-7.04225	1.89162e-12	3.07105e-11	NA
ENSG00000258010	18.5234	7.07259	1.00453	7.04067	1.91321e-12	3.10447e-11	NA
ENSG00000115339	275.837	-4.06498	0.577363	-7.04059	1.91429e-12	3.10459e-11	GALNT3
ENSG00000033327	3605.05	-2.10038	0.298334	-7.04036	1.91743e-12	3.10804e-11	GAB2
ENSG00000204569	7995.48	-1.69264	0.24046	-7.03915	1.93419e-12	3.13356e-11	PPP1R10
ENSG00000104635	779.604	1.96405	0.279074	7.03775	1.95371e-12	3.1635e-11	SLC39A14
ENSG00000119929	745.917	1.17572	0.167079	7.03691	1.96555e-12	3.18101e-11	CUTC
ENSG00000172465	87.9933	3.83299	0.544803	7.03555	1.98483e-12	3.21051e-11	TCEAL1
ENSG00000134453	1900.91	-1.3622	0.193621	-7.03539	1.98707e-12	3.21244e-11	RBM17
ENSG00000230149	315.381	1.3288	0.188913	7.03392	2.00805e-12	3.24465e-11	NA
ENSG00000254704	13.7767	-4.62914	0.658391	-7.03099	2.05077e-12	3.31194e-11	NA
ENSG00000104432	1218.38	-4.09177	0.58197	-7.03089	2.05214e-12	3.31242e-11	IL7
ENSG00000184305	56.0097	-4.41425	0.627877	-7.03044	2.05879e-12	3.32141e-11	CCSER1
ENSG00000138092	643.669	-1.69198	0.240668	-7.03036	2.06e-12	3.32162e-11	CENPO
ENSG00000155463	3016	1.01232	0.144001	7.02996	2.06599e-12	3.32953e-11	OXA1L
ENSG00000171428	325.074	2.2817	0.324697	7.02718	2.10744e-12	3.39454e-11	NAT1
ENSG00000072062	491.433	1.78162	0.253555	7.02656	2.11682e-12	3.40787e-11	PRKACA
ENSG00000124496	1260.44	3.25072	0.462685	7.02578	2.1288e-12	3.42536e-11	TRERF1
ENSG00000160584	3979.99	-1.14006	0.162281	-7.02523	2.13712e-12	3.43695e-11	SIK3
ENSG00000164081	591.929	2.38709	0.339812	7.02472	2.14497e-12	3.44776e-11	TEX264
ENSG00000125652	186.204	1.85216	0.263755	7.02229	2.18266e-12	3.50651e-11	ALKBH7
ENSG00000258465	1113.17	1.55655	0.221661	7.02219	2.18413e-12	3.50704e-11	NA
ENSG00000233138	845.098	-3.74216	0.533011	-7.0208	2.20598e-12	3.53843e-11	NA
ENSG00000197063	4116.11	-2.08708	0.29727	-7.02082	2.20572e-12	3.53843e-11	MAFG
ENSG00000177272	388.089	-2.841	0.404691	-7.02017	2.21595e-12	3.55258e-11	KCNA3
ENSG00000108848	2782.2	-1.23467	0.17588	-7.01993	2.21985e-12	3.55696e-11	LUC7L3
ENSG00000284280	18.5873	-8.32474	1.18624	-7.01775	2.25473e-12	3.61098e-11	MIR6843
ENSG00000253882	18.8228	-8.3033	1.18329	-7.01714	2.26461e-12	3.62491e-11	LOC154761
ENSG00000076053	1458.25	-1.24561	0.177528	-7.01642	2.27628e-12	3.6417e-11	RBM7
ENSG00000128487	3770.96	1.37395	0.195864	7.01483	2.30221e-12	3.68126e-11	SPECC1
ENSG00000212195	162.866	-4.15911	0.592924	-7.01458	2.30642e-12	3.68608e-11	NA
ENSG00000197324	6435.08	1.22098	0.174168	7.01039	2.37647e-12	3.79605e-11	LRP10
ENSG00000266905	19.2314	7.12036	1.01606	7.0078	2.42101e-12	3.8652e-11	NA
ENSG00000007923	899.064	1.45191	0.207188	7.00769	2.42287e-12	3.86615e-11	DNAJC11
ENSG00000254708	173.304	-4.83811	0.690888	-7.00274	2.51011e-12	4.00329e-11	NA
ENSG00000250641	11.7591	-7.66613	1.09495	-7.00135	2.53508e-12	4.03931e-11	LY6G6F-LY6G6D
ENSG00000277978	992.418	3.91828	0.559648	7.00134	2.53533e-12	4.03931e-11	NA
ENSG00000227165	62.1353	-4.52198	0.646214	-6.99765	2.60295e-12	4.14489e-11	WDR11-AS1
ENSG00000170542	36874.7	-3.41183	0.487657	-6.99638	2.62659e-12	4.18037e-11	SERPINB9
ENSG00000142303	31.2871	-8.68744	1.24173	-6.99623	2.62946e-12	4.18277e-11	ADAMTS10
ENSG00000259651	491.841	-3.9603	0.566311	-6.99315	2.68781e-12	4.27339e-11	NA
ENSG00000267365	187.622	-5.49386	0.785644	-6.99281	2.69427e-12	4.28144e-11	KCNJ2-AS1
ENSG00000116260	2094.53	1.96364	0.280837	6.99212	2.70769e-12	4.30055e-11	QSOX1
ENSG00000189334	14.275	6.31346	0.902973	6.99186	2.7127e-12	4.30627e-11	S100A14
ENSG00000121316	795.141	2.50946	0.359049	6.98919	2.76481e-12	4.38673e-11	PLBD1
ENSG00000263764	178.086	-4.34502	0.621693	-6.98902	2.76821e-12	4.38985e-11	SNORD43
ENSG00000272345	453.479	2.30616	0.329998	6.98843	2.77984e-12	4.40602e-11	NA
ENSG00000114933	4181.76	-0.998632	0.142917	-6.98749	2.79851e-12	4.43334e-11	INO80D
ENSG00000133678	207.768	2.92532	0.418725	6.98626	2.82304e-12	4.46908e-11	TMEM254
ENSG00000234203	234.16	1.75594	0.251343	6.98622	2.82398e-12	4.46908e-11	NA
ENSG00000074966	52.6742	-5.16334	0.739165	-6.98537	2.84109e-12	4.49384e-11	TXK
ENSG00000267452	15.6784	-8.06569	1.15493	-6.98372	2.87461e-12	4.54451e-11	LINC02072
ENSG00000207605	67.8698	-6.68741	0.95775	-6.98242	2.90136e-12	4.58445e-11	MIR191
ENSG00000206337	3605.88	-1.85404	0.265594	-6.98072	2.93667e-12	4.63785e-11	HCP5
ENSG00000171219	57.2092	-4.99006	0.714968	-6.97942	2.96411e-12	4.67879e-11	CDC42BPG
ENSG00000103512	1165.22	1.35032	0.193489	6.97882	2.97675e-12	4.69633e-11	NOMO1
ENSG00000197558	90.5345	-9.62804	1.37978	-6.97797	2.99468e-12	4.72218e-11	SSPO
ENSG00000273319	951.897	-2.64371	0.378911	-6.97711	3.01311e-12	4.74882e-11	NA
ENSG00000253497	12.2544	-7.73596	1.10889	-6.97633	3.02988e-12	4.76879e-11	NA
ENSG00000168280	68.9071	-5.78987	0.829934	-6.97631	3.03044e-12	4.76879e-11	KIF5C
ENSG00000223722	19.3035	-5.93275	0.850398	-6.97644	3.02754e-12	4.76879e-11	NA
ENSG00000115590	1569.33	3.79453	0.543956	6.97581	3.04121e-12	4.7833e-11	IL1R2
ENSG00000144043	1616.52	1.05727	0.151602	6.97393	3.08198e-12	4.84493e-11	TEX261
ENSG00000137710	9689.1	-3.0251	0.433879	-6.97222	3.11971e-12	4.90173e-11	RDX
ENSG00000186594	1962.31	-1.76602	0.253306	-6.9719	3.12695e-12	4.9106e-11	MIR22HG
ENSG00000131873	11005.6	1.76188	0.252774	6.97018	3.16546e-12	4.96855e-11	CHSY1
ENSG00000178096	1115.67	-4.15711	0.597152	-6.96156	3.36533e-12	5.27956e-11	BOLA1
ENSG00000113648	6089.46	1.15276	0.165607	6.96082	3.38287e-12	5.30437e-11	H2AFY
ENSG00000100316	17507.9	-1.44924	0.208228	-6.95987	3.40595e-12	5.33784e-11	RPL3
ENSG00000163661	6449.94	-4.92345	0.707523	-6.95871	3.43402e-12	5.37908e-11	PTX3
ENSG00000189171	1438.34	4.23461	0.608594	6.95802	3.45089e-12	5.40276e-11	S100A13
ENSG00000280195	1218.16	-1.23333	0.177298	-6.95625	3.49439e-12	5.46808e-11	NA
ENSG00000112715	1227.91	-2.42	0.34798	-6.95441	3.54029e-12	5.53708e-11	VEGFA
ENSG00000215883	99.8392	4.08895	0.588204	6.95159	3.61196e-12	5.6463e-11	CYB5RL
ENSG00000104321	2394.65	4.35888	0.627074	6.95115	3.62316e-12	5.66094e-11	TRPA1
ENSG00000184226	305.571	-5.43334	0.781695	-6.95072	3.63429e-12	5.67544e-11	PCDH9
ENSG00000213178	167.193	-0.960706	0.138296	-6.94672	3.73872e-12	5.83555e-11	NA
ENSG00000142227	4014.66	-1.79245	0.258149	-6.94347	3.82587e-12	5.96856e-11	EMP3
ENSG00000108771	323.728	-4.42407	0.637165	-6.94337	3.82865e-12	5.96986e-11	DHX58
ENSG00000185640	55.2273	4.5971	0.662199	6.94217	3.86122e-12	6.0176e-11	KRT79
ENSG00000163412	915.89	-1.80567	0.2602	-6.93954	3.93377e-12	6.12755e-11	EIF4E3
ENSG00000138777	538.494	2.4864	0.358306	6.93931	3.94011e-12	6.13432e-11	PPA2
ENSG00000143543	1566.22	1.0802	0.155724	6.9366	4.01639e-12	6.24991e-11	JTB
ENSG00000161642	1633.56	2.22531	0.320833	6.93605	4.03217e-12	6.27129e-11	ZNF385A
ENSG00000172673	42.2393	-9.50053	1.37045	-6.9324	4.13751e-12	6.43186e-11	THEMIS
ENSG00000241294	34.0982	-8.81563	1.27197	-6.93071	4.18735e-12	6.50606e-11	NA
ENSG00000179115	1027.91	1.1743	0.169436	6.93061	4.19043e-12	6.50755e-11	FARSA
ENSG00000106400	522.887	1.8524	0.267335	6.92912	4.23464e-12	6.57289e-11	ZNHIT1
ENSG00000132832	93.6448	-8.34146	1.204	-6.9281	4.26533e-12	6.61718e-11	NA
ENSG00000063046	8522.42	-0.877661	0.126683	-6.92803	4.26749e-12	6.6172e-11	EIF4B
ENSG00000240344	344.119	2.49159	0.359663	6.92756	4.28175e-12	6.63595e-11	PPIL3
ENSG00000251323	91.6436	-4.83749	0.698314	-6.92738	4.28698e-12	6.63736e-11	LOC101928865
ENSG00000166743	17.5718	-8.23585	1.18888	-6.9274	4.28647e-12	6.63736e-11	ACSM1
ENSG00000182899	6635	-1.05412	0.152192	-6.92626	4.32102e-12	6.68671e-11	RPL35A
ENSG00000135363	2814.23	-2.47371	0.357273	-6.92387	4.39463e-12	6.79719e-11	LMO2
ENSG00000134308	13269.4	1.42688	0.206107	6.92299	4.42221e-12	6.83641e-11	YWHAQ
ENSG00000110047	8027.32	-2.30098	0.332399	-6.92233	4.44276e-12	6.86472e-11	EHD1
ENSG00000114439	1750.99	-1.48324	0.214274	-6.92216	4.44816e-12	6.86962e-11	BBX
ENSG00000136942	3334.08	-0.92886	0.134211	-6.92088	4.48835e-12	6.9282e-11	RPL35
ENSG00000156171	867.132	1.82695	0.263985	6.92067	4.49522e-12	6.93532e-11	DRAM2
ENSG00000095970	90.8138	6.19794	0.895725	6.91947	4.53348e-12	6.99085e-11	TREM2
ENSG00000274760	1612.21	-2.06776	0.298843	-6.91922	4.54125e-12	6.99932e-11	NA
ENSG00000272921	987.974	1.56035	0.225514	6.91906	4.5464e-12	7.00373e-11	NA
ENSG00000279901	131.568	-4.1109	0.594171	-6.91871	4.55767e-12	7.01757e-11	NA
ENSG00000103111	2106.71	1.17142	0.169324	6.91823	4.57329e-12	7.03811e-11	MON1B
ENSG00000013588	1351.4	-5.32753	0.770168	-6.91736	4.60129e-12	7.07765e-11	GPRC5A
ENSG00000239703	17.2694	-8.21085	1.18727	-6.91577	4.65339e-12	7.15421e-11	NA
[truncated: 8,777 more rows]
